# Supplementary material for: 1,5-Bis(1-phenyl­ethyl­idene)thio­carbono­hydrazide
Source: Acta Crystallogr Sect E Struct Rep Online. 2011 May 25;67(Pt 6):o1514. doi: 10.1107/S1600536811018320 (PMC3120603; doi:10.1107/S1600536811018320)
Supplement: Supplementary file 1 [file e-67-o1514-sup1.cif]

##############################################################################
#                                                                            #
# This CIF contains the data in a paper accepted for publication in          #
# Acta Crystallographica Section E. It conforms to the requirements of       #
# Notes for Authors for Acta Crystallographica Section E, and has been       #
# peer reviewed under the auspices of the IUCr Commission on Journals.       #
#                                                                            #
# Full details of the Crystallographic Information File format               #
# are given in the paper "The Crystallographic Information File (CIF):       #
# a New Standard Archive File for Crystallography" by S. R. Hall, F. H.      #
# Allen and I. D. Brown [Acta Cryst. (1991), A47, 655-685].                  #
#                                                                            #
# The current version of the core CIF dictionary is obtainable from          #
# ftp://ftp.iucr.org/pub/cif_core.dic.                                       #
#                                                                            #
# Software is freely available for graphical display of the structure(s)     #
# in this CIF. For information consult the CIF software page                 #
# http://www.iucr.org/resources/cif/software.                                #
#                                                                            #
# This file may be used for bona fide research purposes within the           #
# scientific community so long as proper attribution is given to the journal # 
# article from which it was obtained.                                        #
#                                                                            #
##############################################################################
data_I
_audit_creation_method     SHELXL-97
_chemical_name_systematic
;
1,5-Bis(1-phenylethylidene)thiocarbonohydrazide
;
_chemical_name_common     ?
_chemical_formula_moiety     'C17 H18 N4 S'
_chemical_formula_sum     'C17 H18 N4 S'
_chemical_formula_iupac     'C17 H18 N4 S'
_chemical_formula_weight     310.41
_chemical_melting_point     ?
_symmetry_cell_setting     triclinic
_symmetry_space_group_name_H-M     'P -1'
_symmetry_space_group_name_Hall     '-P 1'
loop_
    _symmetry_equiv_pos_as_xyz
    'x, y, z'
    '-x, -y, -z'
_cell_length_a     7.5947(15)
_cell_length_b     8.8202(18)
_cell_length_c     13.084(3)
_cell_angle_alpha     76.62(3)
_cell_angle_beta     76.39(3)
_cell_angle_gamma     82.35(3)
_cell_volume     825.8(3)
_cell_formula_units_Z     2
_cell_measurement_reflns_used     1351
_cell_measurement_theta_min     2.593
_cell_measurement_theta_max     25.126
_cell_measurement_temperature     293(2)
_exptl_crystal_description     block
_exptl_crystal_colour     colourless
_exptl_crystal_size_max     0.20
_exptl_crystal_size_mid     0.16
_exptl_crystal_size_min     0.12
_exptl_crystal_density_diffrn     1.248
_exptl_crystal_density_meas     ?
_exptl_crystal_density_method     'not measured'
_exptl_crystal_F_000     328
_exptl_absorpt_coefficient_mu     0.198
_exptl_absorpt_correction_type     multi-scan
_exptl_absorpt_process_details     '(SADABS; Sheldrick, 1996)'
_exptl_absorpt_correction_T_min     0.9615
_exptl_absorpt_correction_T_max     0.9766
_exptl_special_details
;
;
_diffrn_ambient_temperature     293(2)
_diffrn_radiation_type     MoK\a
_diffrn_radiation_wavelength     0.71073
_diffrn_radiation_source     'fine-focus sealed tube'
_diffrn_radiation_monochromator     graphite
_diffrn_measurement_device_type     'Bruker SMART APEX CCD area-detector'
_diffrn_measurement_method     '\f and \w'
_diffrn_detector_area_resol_mean     ?
_diffrn_reflns_number     4272
_diffrn_reflns_av_R_equivalents     0.0222
_diffrn_reflns_av_sigmaI/netI     0.0407
_diffrn_reflns_theta_min     2.60
_diffrn_reflns_theta_max     25.02
_diffrn_reflns_theta_full     25.02
_diffrn_measured_fraction_theta_max     0.988
_diffrn_measured_fraction_theta_full     0.988
_diffrn_reflns_limit_h_min     -8
_diffrn_reflns_limit_h_max     9
_diffrn_reflns_limit_k_min     -10
_diffrn_reflns_limit_k_max     9
_diffrn_reflns_limit_l_min     -15
_diffrn_reflns_limit_l_max     15
_diffrn_standards_number     ?
_diffrn_standards_interval_count     ?
_diffrn_standards_interval_time     ?
_diffrn_standards_decay_%     ?
_refine_special_details
;
Refinement of <i>F</i>^2^ against ALL reflections. The weighted <i>R</i>-factor
<i>wR</i> and goodness of fit <i>S</i> are based on <i>F</i>^2^, conventional
<i>R</i>-factors <i>R</i> are based on <i>F</i>, with <i>F</i> set to zero for
negative <i>F</i>^2^. The threshold expression of <i>F</i>^2^ >
\s(<i>F</i>^2^) is used only for calculating <i>R</i>-factors(gt) <i>etc</i>.
and is not relevant to the choice of reflections for refinement.
<i>R</i>-factors based on <i>F</i>^2^ are statistically about twice as large
as those based on <i>F</i>, and <i>R</i>- factors based on ALL data will be
even larger.
;
_reflns_number_total     2876
_reflns_number_gt     2033
_reflns_threshold_expression     I>2sigma(I)
_refine_ls_structure_factor_coef     Fsqd
_refine_ls_matrix_type     full
_refine_ls_R_factor_all     0.0688
_refine_ls_R_factor_gt     0.0468
_refine_ls_wR_factor_gt     0.1276
_refine_ls_wR_factor_ref     0.1457
_refine_ls_goodness_of_fit_ref     1.021
_refine_ls_restrained_S_all     1.021
_refine_ls_number_reflns     2876
_refine_ls_number_parameters     202
_refine_ls_number_restraints     1
_refine_ls_hydrogen_treatment     constr
_refine_ls_weighting_scheme     calc
_refine_ls_weighting_details
         'calc w=1/[\s^2^(Fo^2^)+(0.0718P)^2^+0.2086P] where P=(Fo^2^+2Fc^2^)/3'
_atom_sites_solution_hydrogens     geom
_atom_sites_solution_primary     direct
_atom_sites_solution_secondary     difmap
_refine_ls_shift/su_max     0.001
_refine_ls_shift/su_mean     0.000
_refine_diff_density_max     0.237
_refine_diff_density_min     -0.191
_refine_ls_extinction_method     'SHELXL97 (Sheldrick, 2008)'
_refine_ls_extinction_coef     0.015(4)
_refine_ls_extinction_expression
                                  'Fc^*^=kFc[1+0.001xFc^2^\l^3^/sin(2\q)]^-1/4^'
loop_
    _atom_type_symbol
    _atom_type_description
    _atom_type_scat_dispersion_real
    _atom_type_scat_dispersion_imag
    _atom_type_scat_source
    'C' 'C' 0.0033 0.0016
                         'International Tables Vol C Tables 4.2.6.8 and 6.1.1.4'
    'H' 'H' 0.0000 0.0000
                         'International Tables Vol C Tables 4.2.6.8 and 6.1.1.4'
    'N' 'N' 0.0061 0.0033
                         'International Tables Vol C Tables 4.2.6.8 and 6.1.1.4'
    'S' 'S' 0.1246 0.1234
                         'International Tables Vol C Tables 4.2.6.8 and 6.1.1.4'
_computing_data_collection     'SMART (Bruker, 2007)'
_computing_cell_refinement     'SAINT (Bruker, 2007)'
_computing_data_reduction     'SAINT (Bruker, 2007)'
_computing_structure_solution     'SHELXS97 (Sheldrick, 2008)'
_computing_structure_refinement     'SHELXL97 (Sheldrick, 2008)'
_computing_molecular_graphics     'SHELXTL (Sheldrick, 2008)'
_computing_publication_material     'SHELXTL (Sheldrick, 2008)'
loop_
    _atom_site_type_symbol
    _atom_site_label
    _atom_site_fract_x
    _atom_site_fract_y
    _atom_site_fract_z
    _atom_site_U_iso_or_equiv
    _atom_site_adp_type
    _atom_site_calc_flag
    _atom_site_refinement_flags
    _atom_site_occupancy
    _atom_site_symmetry_multiplicity
    _atom_site_disorder_assembly
    _atom_site_disorder_group
    S S1 0.91194(11) 0.69768(7) -0.10817(5) 0.0688(3) Uani d . 1 1 . .
    N N1 0.7946(3) 0.9200(2) 0.00704(14) 0.0560(6) Uani d . 1 1 . .
    H H1 0.7779 0.9500 0.0669 0.067 Uiso calc RD 1 1 . .
    N N2 0.7386(3) 1.0205(2) -0.07909(14) 0.0521(5) Uani d . 1 1 . .
    N N3 0.9241(3) 0.6971(2) 0.09311(14) 0.0566(6) Uani d . 1 1 . .
    H H3 0.9787 0.6046 0.0982 0.068 Uiso calc R 1 1 . .
    N N4 0.8830(3) 0.7712(2) 0.17832(15) 0.0520(5) Uani d . 1 1 . .
    C C1 0.8745(3) 0.7765(3) -0.00005(18) 0.0524(6) Uani d . 1 1 . .
    C C2 0.6582(3) 1.1530(3) -0.06107(18) 0.0498(6) Uani d . 1 1 . .
    C C3 0.6205(4) 1.2028(3) 0.0448(2) 0.0677(8) Uani d . 1 1 . .
    H H3A 0.6098 1.1120 0.1022 0.102 Uiso calc RD 1 1 . .
    H H3B 0.5091 1.2689 0.0525 0.102 Uiso calc R 1 1 . .
    H H3C 0.7185 1.2592 0.0474 0.102 Uiso calc R 1 1 . .
    C C4 0.6017(3) 1.2612(2) -0.15566(18) 0.0514(6) Uani d . 1 1 . .
    C C5 0.6339(4) 1.2169(3) -0.25393(19) 0.0617(7) Uani d . 1 1 . .
    H H5 0.6893 1.1180 -0.2604 0.074 Uiso calc R 1 1 . .
    C C6 0.5846(4) 1.3179(3) -0.3422(2) 0.0701(8) Uani d . 1 1 . .
    H H6 0.6078 1.2867 -0.4076 0.084 Uiso calc R 1 1 . .
    C C7 0.5015(4) 1.4645(3) -0.3343(2) 0.0704(8) Uani d . 1 1 . .
    H H7 0.4694 1.5324 -0.3942 0.085 Uiso calc R 1 1 . .
    C C8 0.4666(4) 1.5095(3) -0.2381(2) 0.0748(8) Uani d . 1 1 . .
    H H8 0.4092 1.6080 -0.2321 0.090 Uiso calc R 1 1 . .
    C C9 0.5164(4) 1.4089(3) -0.1491(2) 0.0661(8) Uani d . 1 1 . .
    H H9 0.4921 1.4411 -0.0839 0.079 Uiso calc R 1 1 . .
    C C10 0.9131(3) 0.6990(3) 0.27089(18) 0.0516(6) Uani d . 1 1 . .
    C C11 0.9913(4) 0.5327(3) 0.2956(2) 0.0708(8) Uani d . 1 1 . .
    H H11A 0.9160 0.4657 0.2797 0.106 Uiso calc R 1 1 . .
    H H11B 0.9961 0.5032 0.3703 0.106 Uiso calc R 1 1 . .
    H H11C 1.1118 0.5228 0.2525 0.106 Uiso calc R 1 1 . .
    C C12 0.8641(3) 0.7926(3) 0.35463(18) 0.0528(6) Uani d . 1 1 . .
    C C13 0.8581(5) 0.9550(3) 0.3268(2) 0.0790(9) Uani d . 1 1 . .
    H H13 0.8894 1.0049 0.2550 0.095 Uiso calc R 1 1 . .
    C C14 0.8063(7) 1.0415(4) 0.4049(3) 0.1186(16) Uani d . 1 1 . .
    H H14 0.8012 1.1501 0.3855 0.142 Uiso calc R 1 1 . .
    C C15 0.7621(7) 0.9703(4) 0.5109(3) 0.1202(16) Uani d . 1 1 . .
    H H15 0.7270 1.0304 0.5631 0.144 Uiso calc R 1 1 . .
    C C16 0.7691(5) 0.8118(4) 0.5402(2) 0.0960(12) Uani d . 1 1 . .
    H H16 0.7384 0.7633 0.6124 0.115 Uiso calc R 1 1 . .
    C C17 0.8217(4) 0.7239(3) 0.4628(2) 0.0696(8) Uani d . 1 1 . .
    H H17 0.8291 0.6154 0.4834 0.084 Uiso calc R 1 1 . .
loop_
    _atom_site_aniso_label
    _atom_site_aniso_U_11
    _atom_site_aniso_U_22
    _atom_site_aniso_U_33
    _atom_site_aniso_U_12
    _atom_site_aniso_U_13
    _atom_site_aniso_U_23
    S1 0.1111(7) 0.0488(4) 0.0460(4) 0.0237(4) -0.0270(4) -0.0155(3)
    N1 0.0858(16) 0.0416(10) 0.0403(10) 0.0161(10) -0.0229(10) -0.0105(8)
    N2 0.0758(14) 0.0391(10) 0.0407(10) 0.0090(9) -0.0189(9) -0.0079(8)
    N3 0.0823(15) 0.0436(11) 0.0424(11) 0.0156(10) -0.0214(10) -0.0092(9)
    N4 0.0683(14) 0.0459(11) 0.0418(10) 0.0067(9) -0.0171(9) -0.0102(8)
    C1 0.0691(17) 0.0430(12) 0.0427(13) 0.0073(11) -0.0156(11) -0.0071(10)
    C2 0.0654(16) 0.0407(12) 0.0446(13) 0.0064(11) -0.0165(11) -0.0128(10)
    C3 0.097(2) 0.0580(15) 0.0537(15) 0.0202(14) -0.0303(15) -0.0234(12)
    C4 0.0660(16) 0.0410(12) 0.0474(13) 0.0063(11) -0.0176(12) -0.0103(10)
    C5 0.086(2) 0.0492(14) 0.0503(14) 0.0137(13) -0.0234(13) -0.0130(11)
    C6 0.096(2) 0.0658(17) 0.0490(14) 0.0156(15) -0.0264(14) -0.0144(13)
    C7 0.086(2) 0.0609(16) 0.0582(17) 0.0102(14) -0.0271(15) 0.0019(13)
    C8 0.103(2) 0.0476(14) 0.0700(18) 0.0218(15) -0.0289(16) -0.0092(13)
    C9 0.094(2) 0.0482(14) 0.0533(15) 0.0171(13) -0.0203(14) -0.0140(12)
    C10 0.0650(16) 0.0453(13) 0.0444(13) 0.0039(11) -0.0194(11) -0.0058(10)
    C11 0.101(2) 0.0559(15) 0.0552(15) 0.0207(15) -0.0320(15) -0.0116(12)
    C12 0.0649(16) 0.0496(13) 0.0446(13) 0.0031(11) -0.0183(11) -0.0088(11)
    C13 0.132(3) 0.0535(16) 0.0543(16) 0.0003(16) -0.0293(17) -0.0106(13)
    C14 0.230(5) 0.0540(18) 0.078(2) 0.015(2) -0.049(3) -0.0248(17)
    C15 0.219(5) 0.078(2) 0.065(2) 0.028(3) -0.036(3) -0.0342(18)
    C16 0.156(3) 0.080(2) 0.0468(16) 0.014(2) -0.0207(19) -0.0171(15)
    C17 0.104(2) 0.0558(15) 0.0473(15) 0.0050(15) -0.0223(14) -0.0075(12)
_geom_special_details
;
All e.s.d.'s (except the e.s.d. in the dihedral angle between two l.s. planes)
are estimated using the full covariance matrix. The cell e.s.d.'s are taken
into account individually in the estimation of e.s.d.'s in distances, angles
and torsion angles; correlations between e.s.d.'s in cell parameters are only
used when they are defined by crystal symmetry. An approximate (isotropic)
treatment of cell e.s.d.'s is used for estimating e.s.d.'s involving l.s.
planes.
;
loop_
    _geom_bond_atom_site_label_1
    _geom_bond_atom_site_label_2
    _geom_bond_site_symmetry_2
    _geom_bond_distance
    _geom_bond_publ_flag
    S1 C1 . 1.667(2) ?
    N1 C1 . 1.343(3) ?
    N1 N2 . 1.378(2) ?
    N1 H1 . 0.8600 ?
    N2 C2 . 1.290(3) ?
    N3 C1 . 1.367(3) ?
    N3 N4 . 1.374(3) ?
    N3 H3 . 0.8600 ?
    N4 C10 . 1.288(3) ?
    C2 C4 . 1.490(3) ?
    C2 C3 . 1.502(3) ?
    C3 H3A . 0.9600 ?
    C3 H3B . 0.9600 ?
    C3 H3C . 0.9600 ?
    C4 C5 . 1.387(3) ?
    C4 C9 . 1.388(3) ?
    C5 C6 . 1.380(3) ?
    C5 H5 . 0.9300 ?
    C6 C7 . 1.376(4) ?
    C6 H6 . 0.9300 ?
    C7 C8 . 1.363(4) ?
    C7 H7 . 0.9300 ?
    C8 C9 . 1.388(3) ?
    C8 H8 . 0.9300 ?
    C9 H9 . 0.9300 ?
    C10 C12 . 1.471(3) ?
    C10 C11 . 1.499(3) ?
    C11 H11A . 0.9600 ?
    C11 H11B . 0.9600 ?
    C11 H11C . 0.9600 ?
    C12 C17 . 1.383(3) ?
    C12 C13 . 1.392(3) ?
    C13 C14 . 1.368(4) ?
    C13 H13 . 0.9300 ?
    C14 C15 . 1.366(5) ?
    C14 H14 . 0.9300 ?
    C15 C16 . 1.358(5) ?
    C15 H15 . 0.9300 ?
    C16 C17 . 1.370(4) ?
    C16 H16 . 0.9300 ?
    C17 H17 . 0.9300 ?
loop_
    _geom_angle_atom_site_label_1
    _geom_angle_atom_site_label_2
    _geom_angle_atom_site_label_3
    _geom_angle_site_symmetry_1
    _geom_angle_site_symmetry_3
    _geom_angle
    _geom_angle_publ_flag
    C1 N1 N2 . . 121.73(18) ?
    C1 N1 H1 . . 119.1 ?
    N2 N1 H1 . . 119.1 ?
    C2 N2 N1 . . 115.81(18) ?
    C1 N3 N4 . . 117.21(18) ?
    C1 N3 H3 . . 121.4 ?
    N4 N3 H3 . . 121.4 ?
    C10 N4 N3 . . 120.56(19) ?
    N1 C1 N3 . . 112.62(19) ?
    N1 C1 S1 . . 125.52(17) ?
    N3 C1 S1 . . 121.86(17) ?
    N2 C2 C4 . . 114.99(19) ?
    N2 C2 C3 . . 125.2(2) ?
    C4 C2 C3 . . 119.78(19) ?
    C2 C3 H3A . . 109.5 ?
    C2 C3 H3B . . 109.5 ?
    H3A C3 H3B . . 109.5 ?
    C2 C3 H3C . . 109.5 ?
    H3A C3 H3C . . 109.5 ?
    H3B C3 H3C . . 109.5 ?
    C5 C4 C9 . . 117.8(2) ?
    C5 C4 C2 . . 120.7(2) ?
    C9 C4 C2 . . 121.6(2) ?
    C6 C5 C4 . . 120.8(2) ?
    C6 C5 H5 . . 119.6 ?
    C4 C5 H5 . . 119.6 ?
    C7 C6 C5 . . 120.6(2) ?
    C7 C6 H6 . . 119.7 ?
    C5 C6 H6 . . 119.7 ?
    C8 C7 C6 . . 119.5(2) ?
    C8 C7 H7 . . 120.2 ?
    C6 C7 H7 . . 120.2 ?
    C7 C8 C9 . . 120.2(2) ?
    C7 C8 H8 . . 119.9 ?
    C9 C8 H8 . . 119.9 ?
    C8 C9 C4 . . 121.1(2) ?
    C8 C9 H9 . . 119.5 ?
    C4 C9 H9 . . 119.5 ?
    N4 C10 C12 . . 114.8(2) ?
    N4 C10 C11 . . 124.5(2) ?
    C12 C10 C11 . . 120.7(2) ?
    C10 C11 H11A . . 109.5 ?
    C10 C11 H11B . . 109.5 ?
    H11A C11 H11B . . 109.5 ?
    C10 C11 H11C . . 109.5 ?
    H11A C11 H11C . . 109.5 ?
    H11B C11 H11C . . 109.5 ?
    C17 C12 C13 . . 117.6(2) ?
    C17 C12 C10 . . 121.9(2) ?
    C13 C12 C10 . . 120.5(2) ?
    C14 C13 C12 . . 120.2(3) ?
    C14 C13 H13 . . 119.9 ?
    C12 C13 H13 . . 119.9 ?
    C15 C14 C13 . . 120.7(3) ?
    C15 C14 H14 . . 119.6 ?
    C13 C14 H14 . . 119.6 ?
    C16 C15 C14 . . 120.2(3) ?
    C16 C15 H15 . . 119.9 ?
    C14 C15 H15 . . 119.9 ?
    C15 C16 C17 . . 119.6(3) ?
    C15 C16 H16 . . 120.2 ?
    C17 C16 H16 . . 120.2 ?
    C16 C17 C12 . . 121.6(3) ?
    C16 C17 H17 . . 119.2 ?
    C12 C17 H17 . . 119.2 ?
loop_
    _geom_torsion_atom_site_label_1
    _geom_torsion_atom_site_label_2
    _geom_torsion_atom_site_label_3
    _geom_torsion_atom_site_label_4
    _geom_torsion_site_symmetry_1
    _geom_torsion_site_symmetry_2
    _geom_torsion_site_symmetry_3
    _geom_torsion_site_symmetry_4
    _geom_torsion
    _geom_torsion_publ_flag
    C1 N1 N2 C2 . . . . 177.7(2) ?
    C1 N3 N4 C10 . . . . 174.7(2) ?
    N2 N1 C1 N3 . . . . 178.3(2) ?
    N2 N1 C1 S1 . . . . -1.9(4) ?
    N4 N3 C1 N1 . . . . 1.4(3) ?
    N4 N3 C1 S1 . . . . -178.43(18) ?
    N1 N2 C2 C4 . . . . 179.0(2) ?
    N1 N2 C2 C3 . . . . -0.8(4) ?
    N2 C2 C4 C5 . . . . 0.8(4) ?
    C3 C2 C4 C5 . . . . -179.5(2) ?
    N2 C2 C4 C9 . . . . -178.9(3) ?
    C3 C2 C4 C9 . . . . 0.8(4) ?
    C9 C4 C5 C6 . . . . 0.9(4) ?
    C2 C4 C5 C6 . . . . -178.8(3) ?
    C4 C5 C6 C7 . . . . -0.4(5) ?
    C5 C6 C7 C8 . . . . -0.5(5) ?
    C6 C7 C8 C9 . . . . 0.7(5) ?
    C7 C8 C9 C4 . . . . -0.2(5) ?
    C5 C4 C9 C8 . . . . -0.6(4) ?
    C2 C4 C9 C8 . . . . 179.1(3) ?
    N3 N4 C10 C12 . . . . 179.5(2) ?
    N3 N4 C10 C11 . . . . -0.6(4) ?
    N4 C10 C12 C17 . . . . 155.1(3) ?
    C11 C10 C12 C17 . . . . -24.8(4) ?
    N4 C10 C12 C13 . . . . -24.6(4) ?
    C11 C10 C12 C13 . . . . 155.6(3) ?
    C17 C12 C13 C14 . . . . -1.9(5) ?
    C10 C12 C13 C14 . . . . 177.7(3) ?
    C12 C13 C14 C15 . . . . 0.8(6) ?
    C13 C14 C15 C16 . . . . 0.0(7) ?
    C14 C15 C16 C17 . . . . 0.3(7) ?
    C15 C16 C17 C12 . . . . -1.5(6) ?
    C13 C12 C17 C16 . . . . 2.3(5) ?
    C10 C12 C17 C16 . . . . -177.3(3) ?
loop_
    _geom_hbond_atom_site_label_D
    _geom_hbond_atom_site_label_H
    _geom_hbond_atom_site_label_A
    _geom_hbond_site_symmetry_A
    _geom_hbond_distance_DH
    _geom_hbond_distance_HA
    _geom_hbond_distance_DA
    _geom_hbond_angle_DHA
    N3 H3 S1 2_765 0.86 2.67 3.515(2) 169
data_global
_journal_date_recd_electronic     2011-04-23
_journal_date_accepted     2011-05-14
_journal_name_full     'Acta Crystallographica, Section E'
_journal_year     2011
_journal_volume     67
_journal_issue      6
_journal_page_first     o1514
_journal_page_last     o1514
_journal_paper_category     QO
_journal_coeditor_code     VM2088
_publ_contact_author_name     'Lei Feng'
_publ_contact_author_address
;
Atherosclerosis Institute , Taishan Medical University, 271000, Taian, China
;
_publ_contact_author_email     jzpap@yahoo.com.cn
_publ_contact_author_fax     '86 538 8319252'
_publ_contact_author_phone     '86 538 8319252'
_publ_section_title
;
1,5-Bis(1-phenylethylidene)thiocarbonohydrazide
;
loop_
    _publ_author_name
    _publ_author_address
    'Lei Feng'
;
Atherosclerosis Institute, Taishan Medical University, 271000 Taian,
People's Republic of China
;
    'Haiwei Ji'
;
College of Chemistry and Chemical Engineering, Taishan Medical University,
271016 Taian, People's Republic of China
;
    'Renliang Wang'
;
College of Chemistry and Chemical Engineering, Taishan Medical University,
271016 Taian, People's Republic of China
;
    'Haiyan Ge'
;
College of Chemistry and Chemical Engineering, Taishan Medical University,
271016 Taian, People's Republic of China
;
    'Li Li'
;
College of Chemistry and Chemical Engineering, Taishan Medical University,
271016 Taian, People's Republic of China
;
