# Supplementary material for: 1,5-Bis(1-phenyl­ethyl­idene)thio­carbono­hydrazide
Source: Acta Crystallogr Sect E Struct Rep Online. 2011 May 25;67(Pt 6):o1514. doi: 10.1107/S1600536811018320 (PMC3120603; doi:10.1107/S1600536811018320)
Supplement: Supplementary file 2 [file e-67-o1514-Isup2.hkl]

# 
# h,k,l, Fc-squared, Fo-squared, sigma(Fo-squared) and status flag 
# 
data_I
_shelx_title ' hxq in P-1                  New: P-1' 
_shelx_refln_list_code          4 
_shelx_F_calc_maximum      182.00 
_exptl_crystal_F_000       328.00 
_reflns_d_resolution_high  0.8403 
 
loop_ 
 _symmetry_equiv_pos_as_xyz 
 'x, y, z' 
 '-x, -y, -z' 
 
_cell_length_a     7.5947 
_cell_length_b     8.8202 
_cell_length_c    13.0840 
_cell_angle_alpha  76.620 
_cell_angle_beta   76.390 
_cell_angle_gamma  82.350 
 
_shelx_F_squared_multiplier     1.000 
 
loop_ 
 _refln_index_h 
 _refln_index_k 
 _refln_index_l 
 _refln_F_squared_calc 
 _refln_F_squared_meas 
 _refln_F_squared_sigma 
 _refln_observed_status 
   1   0   0      774.11      714.42     45.93 o 
   2   0   0      106.19       93.40      3.87 o 
   3   0   0      692.72      702.92     16.41 o 
   4   0   0      251.68      292.44      9.31 o 
   5   0   0       72.30       89.81      4.41 o 
   6   0   0       19.05       22.27      2.00 o 
   7   0   0        9.17       10.27      1.77 o 
   8   0   0        8.14        8.92      2.90 o 
  -8   1   0        3.13        2.18      2.28 o 
  -7   1   0        1.09        0.30      1.71 o 
  -6   1   0       66.29       64.62      2.94 o 
  -5   1   0       80.05       85.16      3.12 o 
  -4   1   0       33.51       34.17      1.99 o 
  -3   1   0      231.48      229.58      5.47 o 
  -2   1   0      930.21     1000.44     18.28 o 
  -1   1   0     2552.10     2735.01     68.81 o 
   1   1   0      316.26      328.13      9.01 o 
   2   1   0    33123.66    34013.47    848.63 o 
   3   1   0      120.73      114.33      2.92 o 
   4   1   0      266.61      247.08     24.48 o 
   5   1   0       11.01       11.49      6.45 o 
   6   1   0       30.26       31.32      3.17 o 
   7   1   0        9.53       11.12      2.63 o 
   8   1   0        4.63        5.18      2.02 o 
  -8   2   0        1.34        0.59      2.03 o 
  -7   2   0        3.67        3.22      1.91 o 
  -6   2   0       29.00       29.90      3.34 o 
  -5   2   0       27.49       23.49      1.56 o 
  -4   2   0      398.89      421.51      8.82 o 
  -3   2   0      379.20      377.85      7.64 o 
  -2   2   0       68.25       68.35      1.76 o 
  -1   2   0     1026.49     1090.83     19.64 o 
   0   2   0     1404.78      818.96     21.23 o 
   1   2   0      483.06      497.24      9.49 o 
   2   2   0       32.69       33.57      1.44 o 
   3   2   0       24.42       19.45      1.86 o 
   4   2   0     2769.88     2674.10     75.50 o 
   5   2   0       12.15       11.54      5.29 o 
   6   2   0       70.63       69.66      4.22 o 
   7   2   0        0.26        0.12      1.76 o 
   8   2   0        3.03        4.56      2.45 o 
  -8   3   0        0.37        0.67      1.86 o 
  -7   3   0        0.06        1.36      1.71 o 
  -6   3   0        7.36        5.38      1.86 o 
  -5   3   0       36.07       30.55      3.10 o 
  -4   3   0      156.52      150.48      6.27 o 
  -3   3   0      301.26      294.79      6.16 o 
  -2   3   0     1883.89     2199.04     39.29 o 
  -1   3   0      280.46      261.34      5.29 o 
   0   3   0      196.18      165.10      3.69 o 
   1   3   0     1854.21     1829.34     32.98 o 
   2   3   0      775.81      813.80     15.59 o 
   3   3   0       58.10       64.03      2.44 o 
   4   3   0       50.04       46.81      3.37 o 
   5   3   0        3.34        5.22      1.82 o 
   6   3   0      228.19      235.46     29.93 o 
   7   3   0        2.44        3.12      2.11 o 
   8   3   0        9.27        6.07      2.97 o 
  -7   4   0        3.93        2.87      2.06 o 
  -6   4   0        0.43        1.07      1.46 o 
  -5   4   0        1.20       -1.37      0.92 o 
  -4   4   0       24.88       22.59      2.53 o 
  -3   4   0       90.95       87.47      4.29 o 
  -2   4   0      239.40      263.27      5.52 o 
  -1   4   0      722.64      745.08     36.43 o 
   0   4   0     2493.69     2616.02     46.80 o 
   1   4   0        7.75        7.90      1.14 o 
   2   4   0       58.49       41.83      8.33 o 
   3   4   0      431.21      419.63     19.39 o 
   5   4   0       14.58       15.15      4.83 o 
   6   4   0       31.99       46.61     12.38 o 
   7   4   0        0.27       -0.90      3.05 o 
   8   4   0       16.93        8.70      3.44 o 
  -7   5   0       20.88       16.57      3.37 o 
  -6   5   0       16.20       17.34      3.02 o 
  -5   5   0        2.19       -0.35      1.34 o 
  -4   5   0        0.34        0.50      1.04 o 
  -3   5   0        5.87        7.36      1.51 o 
  -2   5   0       50.75       47.63      2.90 o 
  -1   5   0       62.35       50.17      2.16 o 
   0   5   0       98.32       81.91      2.55 o 
   1   5   0      397.17      415.53      8.77 o 
   2   5   0      621.64      606.22     12.41 o 
   3   5   0        2.05        1.90      0.73 o 
   4   5   0        0.01       -0.27      0.61 o 
   5   5   0       26.13       19.46      3.29 o 
   6   5   0       17.65       20.61      6.94 o 
   7   5   0        2.48        3.44      2.86 o 
  -6   6   0       32.51       31.51      3.94 o 
  -5   6   0       72.17       66.68      4.61 o 
  -4   6   0       58.91       56.89      3.91 o 
  -3   6   0        3.09        3.07      1.24 o 
  -2   6   0        5.00        6.49      1.44 o 
  -1   6   0        6.87        6.00      1.39 o 
   0   6   0       21.02       21.04      1.38 o 
   1   6   0       17.44       14.38      1.29 o 
   2   6   0       20.04       16.19      1.78 o 
   3   6   0       79.15       91.48      3.48 o 
   4   6   0       59.10       63.42      3.02 o 
   5   6   0        2.85        1.35      1.16 o 
   6   6   0        2.56        1.60      3.74 o 
   7   6   0        0.49        0.95      3.80 o 
  -5   7   0        6.37        7.83      2.23 o 
  -4   7   0       37.25       34.19      3.44 o 
  -3   7   0      133.17      122.27      6.00 o 
  -2   7   0      115.34      103.45      5.18 o 
  -1   7   0       26.54       20.71      2.33 o 
   0   7   0        6.12        7.58      1.59 o 
   1   7   0        5.17        9.32      2.42 o 
   2   7   0        3.72        1.49      0.74 o 
   3   7   0        2.84        1.36      0.89 o 
   4   7   0        0.69        1.81      0.98 o 
   5   7   0        5.72        4.44      1.54 o 
   6   7   0        3.62        0.28      2.52 o 
  -4   8   0       37.82       36.96      3.94 o 
  -3   8   0       33.72       38.33      3.64 o 
  -2   8   0        3.58       -0.25      0.99 o 
  -1   8   0      125.27      110.71      5.63 o 
   0   8   0       93.72      104.55      5.38 o 
   1   8   0       27.33       27.25      2.85 o 
   2   8   0        4.10        5.98      1.20 o 
   3   8   0        0.98        1.24      1.39 o 
   4   8   0        0.79        0.66      0.95 o 
   5   8   0        0.14        0.19      1.28 o 
   6   8   0        0.15       -1.03      2.97 o 
  -3   9   0        7.88        5.85      1.93 o 
  -2   9   0       53.62       59.49      4.41 o 
  -1   9   0       44.08       35.75      3.44 o 
   0   9   0        1.49        1.88      1.44 o 
   1   9   0       53.62       54.81      4.11 o 
   2   9   0       20.37       22.52      3.00 o 
   3   9   0        5.37        5.80      1.44 o 
   4   9   0        0.79        0.40      1.23 o 
  -1  10   0        5.73        8.67      2.28 o 
   0  10   0       33.22       35.11      3.89 o 
   1  10   0       16.06       19.03      2.97 o 
   2  10   0        0.13       -1.02      1.19 o 
  -1 -10   1        8.55        8.92      2.35 o 
   0 -10   1        4.62        2.68      1.76 o 
  -4  -9   1        0.11        0.20      1.37 o 
  -3  -9   1        5.49        6.33      1.64 o 
  -2  -9   1        0.64        0.30      1.16 o 
  -1  -9   1       27.94       24.82      3.07 o 
   0  -9   1        1.40        3.54      1.61 o 
   1  -9   1       30.87       36.54      3.59 o 
   2  -9   1       16.65        9.71      2.30 o 
   3  -9   1       30.50       26.91      3.44 o 
  -5  -8   1        0.76        0.96      1.93 o 
  -4  -8   1        2.44        1.35      1.29 o 
  -3  -8   1        5.37        7.28      2.13 o 
  -2  -8   1        2.15        2.15      1.36 o 
  -1  -8   1       21.62       15.63      2.38 o 
   0  -8   1        0.02        1.86      1.16 o 
   1  -8   1       39.45       36.20      3.30 o 
   2  -8   1        0.07        0.25      1.29 o 
   3  -8   1       44.43       47.30      3.91 o 
   4  -8   1        7.20        2.40      1.81 o 
  -6  -7   1        6.81        7.78      3.37 o 
  -5  -7   1        7.66       13.29      3.44 o 
  -4  -7   1        5.16        4.41      1.22 o 
  -3  -7   1        0.00       -0.45      0.61 o 
  -2  -7   1       11.08       10.62      1.35 o 
  -1  -7   1       38.12       41.45      2.12 o 
   0  -7   1       19.72       22.25      2.45 o 
   1  -7   1       30.81       24.85      2.55 o 
   2  -7   1        8.12        9.79      1.91 o 
   3  -7   1       22.73       19.37      2.60 o 
   4  -7   1        0.41        0.52      1.36 o 
   5  -7   1       26.34       27.00      3.37 o 
  -7  -6   1        3.88       10.80      3.57 o 
  -6  -6   1        0.56        0.38      3.51 o 
  -5  -6   1        2.70        6.66      3.01 o 
  -4  -6   1       43.94       65.75     10.00 o 
  -3  -6   1       76.05       76.37      6.88 o 
  -2  -6   1       70.00       62.80      2.61 o 
  -1  -6   1       39.34       35.25      1.82 o 
   0  -6   1       35.43       33.51      1.69 o 
   1  -6   1      102.69      112.23      5.06 o 
   2  -6   1       37.86       43.93      3.10 o 
   3  -6   1       20.78       15.61      2.18 o 
   4  -6   1       15.81       19.20      2.55 o 
   5  -6   1        5.53        3.44      1.68 o 
   6  -6   1        0.59       -0.32      1.81 o 
  -7  -5   1        0.74        0.10      2.35 o 
  -6  -5   1        6.02        6.07      2.74 o 
  -5  -5   1       30.49       28.84      7.07 o 
  -4  -5   1        5.46        4.60      1.19 o 
  -3  -5   1        0.03        1.61      0.82 o 
  -2  -5   1      104.31      115.79      6.10 o 
  -1  -5   1      388.07      405.58     13.51 o 
   0  -5   1      463.44      422.49     49.33 o 
   1  -5   1      255.21      233.09      6.49 o 
   2  -5   1       43.41       42.67      2.75 o 
   3  -5   1       96.79      101.22      4.71 o 
   4  -5   1       25.67       30.60      2.87 o 
   5  -5   1        8.10        6.54      1.96 o 
   6  -5   1        4.19        5.55      2.23 o 
   7  -5   1        0.60        0.02      1.78 o 
  -8  -4   1       11.33        8.62      3.64 o 
  -7  -4   1        0.00        0.50      2.20 o 
  -6  -4   1        0.02       -0.29      1.71 o 
  -5  -4   1       23.30       19.06      2.95 o 
  -4  -4   1       25.84       21.68      2.65 o 
  -3  -4   1      118.97      102.54      3.85 o 
  -2  -4   1       40.37       36.80      1.77 o 
  -1  -4   1      126.63      129.80      3.48 o 
   0  -4   1       56.31       37.16      1.49 o 
   1  -4   1      753.52      752.25     14.15 o 
   2  -4   1      680.13      743.98     20.43 o 
   3  -4   1      304.17      289.44      9.48 o 
   4  -4   1        5.14        5.18      1.39 o 
   5  -4   1       26.94       32.78      3.27 o 
   6  -4   1        6.14        8.52      2.20 o 
   7  -4   1        3.95       -0.07      1.68 o 
  -8  -3   1        0.40        0.82      2.25 o 
  -7  -3   1        1.96       -0.50      1.98 o 
  -5  -3   1        1.09        1.58      1.41 o 
  -4  -3   1        1.91        4.16      1.39 o 
  -3  -3   1      230.55      202.40      4.91 o 
  -2  -3   1       96.98       90.06      3.21 o 
  -1  -3   1      260.12      271.00      5.82 o 
   0  -3   1      178.51      182.66      5.62 o 
   1  -3   1      425.51      449.02      8.57 o 
   2  -3   1       29.60       23.14      1.68 o 
   3  -3   1      442.67      438.69     11.37 o 
   4  -3   1      220.00      227.45      8.23 o 
   5  -3   1       99.88       97.95      5.11 o 
   6  -3   1        0.19       -0.97      1.07 o 
   7  -3   1        5.29        0.57      1.76 o 
   8  -3   1        0.36       -0.37      1.93 o 
  -8  -2   1        2.68        0.79      2.33 o 
  -7  -2   1        1.15        0.67      1.63 o 
  -6  -2   1        4.23        2.72      1.61 o 
  -5  -2   1       48.36       54.09      3.87 o 
  -4  -2   1     1006.01     1118.29     26.65 o 
  -3  -2   1        3.87       11.42      5.57 o 
  -2  -2   1       15.63       23.67      1.13 o 
  -1  -2   1      451.72      414.07      8.10 o 
   0  -2   1      842.46      848.47     15.43 o 
   1  -2   1     1097.70     1134.76     28.96 o 
   2  -2   1      543.83      585.22     15.92 o 
   3  -2   1      116.74      118.52      2.86 o 
   4  -2   1       44.76       52.86      3.00 o 
   5  -2   1      111.90      100.61      5.11 o 
   6  -2   1       38.81       36.45      3.52 o 
   7  -2   1       13.31       13.95      2.85 o 
   8  -2   1        0.08       -0.07      1.71 o 
  -8  -1   1        0.01        0.42      1.88 o 
  -7  -1   1        2.45       -0.40      1.61 o 
  -6  -1   1       15.18       13.20      2.38 o 
  -5  -1   1        5.60        4.19      1.39 o 
  -4  -1   1       77.75       90.61      4.44 o 
  -3  -1   1      206.21      224.50      7.44 o 
  -2  -1   1     3772.95     3660.43     85.35 o 
  -1  -1   1        6.47        6.08      1.77 o 
   0  -1   1     2861.39     2552.43     64.12 o 
   2  -1   1     1303.85     1256.47     22.61 o 
   3  -1   1     1078.54     1087.11     20.09 o 
   4  -1   1      447.15      489.14     10.04 o 
   5  -1   1       26.45       21.13      1.53 o 
   6  -1   1        8.33       11.74      2.38 o 
   7  -1   1       12.99       13.13      2.73 o 
   8  -1   1        4.36        3.29      2.28 o 
  -8   0   1        1.28       -0.87      2.08 o 
  -7   0   1       13.53       14.03      2.05 o 
  -6   0   1        1.13        0.94      1.29 o 
  -5   0   1       30.63       30.05      2.63 o 
  -4   0   1       68.84       73.61      3.64 o 
  -3   0   1       24.36       35.08      2.11 o 
  -2   0   1      785.23      838.12     22.02 o 
  -1   0   1        4.28        8.75      0.74 o 
   1   0   1       70.68       71.83      2.48 o 
   2   0   1     4299.43     4266.70    106.79 o 
   3   0   1      349.20      320.41      9.27 o 
   4   0   1      188.57      156.12      4.87 o 
   5   0   1      122.72      124.54      3.65 o 
   6   0   1      106.06      121.81      4.28 o 
   7   0   1        6.42        9.80      1.65 o 
   8   0   1        0.05       -1.34      1.96 o 
  -8   1   1        0.10       -0.72      2.20 o 
  -7   1   1        0.66       -0.87      1.78 o 
  -6   1   1        0.67        1.19      0.93 o 
  -5   1   1      149.71      148.73     10.85 o 
  -4   1   1       26.99       24.80      1.51 o 
  -3   1   1      296.13      275.60      6.08 o 
  -2   1   1      525.42      532.82     10.23 o 
  -1   1   1     1120.36     1120.93     20.15 o 
   0   1   1     3342.45     3374.65     84.46 o 
   1   1   1       60.97       67.23      2.48 o 
   2   1   1      275.46      327.82      9.47 o 
   3   1   1      102.27      111.41      4.36 o 
   4   1   1      503.56      425.18     12.78 o 
   5   1   1       32.82       35.46      2.44 o 
   6   1   1        9.38        7.19      1.92 o 
   7   1   1        2.40        1.39      1.73 o 
   8   1   1       11.71       15.09      2.39 o 
  -8   2   1        0.05        1.91      1.98 o 
  -7   2   1        5.97        3.39      2.03 o 
  -6   2   1        0.98       -0.30      1.24 o 
  -5   2   1        8.37        9.73      1.18 o 
  -4   2   1        0.31        0.20      0.48 o 
  -3   2   1      578.62      527.41     10.44 o 
  -2   2   1       83.53       77.80      2.08 o 
  -1   2   1      773.80      790.85     14.47 o 
   0   2   1     1750.11     1564.25    113.85 o 
   1   2   1      285.04      288.03     19.43 o 
   2   2   1     4182.27     4131.63     73.22 o 
   3   2   1      404.84      352.75     10.86 o 
   4   2   1      129.91      159.63      6.42 o 
   5   2   1       33.30       40.48      3.07 o 
   6   2   1       31.91       26.87      5.15 o 
   7   2   1        2.81        0.61      1.72 o 
   8   2   1        0.07       -0.57      2.08 o 
  -8   3   1        1.69        3.81      2.48 o 
  -7   3   1        1.75        2.01      1.91 o 
  -6   3   1        0.06        1.49      1.59 o 
  -5   3   1       47.81       53.37      3.87 o 
  -4   3   1       20.31       16.56      1.14 o 
  -3   3   1       79.14       94.34      2.64 o 
  -2   3   1       13.99       13.65      0.83 o 
  -1   3   1      713.16      775.80     14.37 o 
   0   3   1        2.53        0.79      0.33 o 
   1   3   1      120.53      111.84      3.82 o 
   2   3   1      619.11      615.43     12.03 o 
   3   3   1       13.90       10.92      1.08 o 
   4   3   1     1186.57     1213.19     33.42 o 
   5   3   1       89.98       76.90      4.54 o 
   6   3   1        8.81       10.91      2.50 o 
   7   3   1        2.26        4.17      2.17 o 
   8   3   1        3.35        2.06      2.80 o 
  -7   4   1        0.02        0.67      1.86 o 
  -6   4   1        3.20        2.63      1.68 o 
  -5   4   1       14.86       15.73      2.55 o 
  -4   4   1        1.37        0.72      0.97 o 
  -3   4   1      143.46      160.97      3.99 o 
  -2   4   1       67.87       80.13      2.27 o 
  -1   4   1      187.42      242.58      5.24 o 
   0   4   1      141.81      141.95      3.48 o 
   1   4   1      233.83      231.03      5.19 o 
   2   4   1       14.15       21.01      1.25 o 
   3   4   1        1.56        0.10      0.46 o 
   4   4   1       49.53       53.05      3.62 o 
   5   4   1        4.05        1.93      1.19 o 
   6   4   1      167.29      173.16      8.79 o 
   7   4   1        5.47        3.50      4.19 o 
   8   4   1        0.03       -2.77      4.04 o 
  -7   5   1       29.42       32.58      4.29 o 
  -6   5   1       23.32       27.05      3.74 o 
  -5   5   1        5.52        3.05      1.68 o 
  -4   5   1        0.87        0.10      0.97 o 
  -3   5   1       32.71       29.98      2.70 o 
  -2   5   1        0.78        0.37      0.72 o 
  -1   5   1      209.79      213.79      4.95 o 
   0   5   1       47.68       65.54      2.64 o 
   1   5   1      130.95      150.37      3.94 o 
   2   5   1       91.58       92.70      3.01 o 
   3   5   1       14.94       13.00      1.29 o 
   4   5   1        3.97        3.98      1.00 o 
   5   5   1        0.10       -0.67      1.21 o 
   6   5   1        0.58        1.26      1.34 o 
   7   5   1        0.05       -0.90      3.95 o 
   8   5   1       16.01       14.57      4.15 o 
  -6   6   1        4.00        4.56      2.13 o 
  -5   6   1      150.78      170.06      7.98 o 
  -4   6   1      104.81      106.00      5.60 o 
  -3   6   1       29.87       28.81      2.75 o 
  -2   6   1        1.82        0.94      1.02 o 
  -1   6   1       12.99       10.11      1.64 o 
   0   6   1        1.12        1.13      0.54 o 
   1   6   1       99.35      108.30      3.36 o 
   2   6   1       25.04       24.06      1.62 o 
   3   6   1       49.95       60.17      2.69 o 
   4   6   1       11.03        6.36      1.23 o 
   5   6   1        0.06       -0.94      1.24 o 
   6   6   1        0.61        1.21      1.76 o 
   7   6   1        0.00        0.21      3.78 o 
  -5   7   1        1.76        1.31      1.56 o 
  -4   7   1        9.31       13.82      2.43 o 
  -3   7   1      295.23      271.77     10.12 o 
  -2   7   1      114.74      122.41      5.80 o 
  -1   7   1       40.00       39.17      3.00 o 
   0   7   1       17.17       14.69      1.98 o 
   1   7   1        0.05       -0.25      0.56 o 
   2   7   1        0.87        0.16      0.65 o 
   3   7   1       12.03        9.93      1.38 o 
   4   7   1        6.47        4.83      1.23 o 
   5   7   1       10.39       13.06      2.82 o 
   6   7   1        0.84        0.83      1.73 o 
   7   7   1        0.02       -1.47      2.23 o 
  -4   8   1       38.08       29.68      3.54 o 
  -3   8   1        0.65        1.11      1.34 o 
  -2   8   1       15.67       17.99      2.58 o 
   0   8   1       23.16       25.94      2.68 o 
   1   8   1       12.88       12.91      2.16 o 
   2   8   1       13.55       13.41      1.58 o 
   3   8   1        2.45        3.36      1.08 o 
   4   8   1        0.01       -0.88      0.80 o 
   5   8   1        0.09        0.06      1.02 o 
   6   8   1        0.94        3.85      3.09 o 
  -3   9   1       10.18        9.24      2.33 o 
  -2   9   1       56.96       44.50      4.04 o 
  -1   9   1        0.00        2.68      1.44 o 
   0   9   1       13.81       16.30      2.75 o 
   1   9   1       66.04       67.40      4.53 o 
   2   9   1        0.99        1.16      1.29 o 
   3   9   1        1.22        1.86      1.04 o 
   4   9   1        2.02        3.62      1.33 o 
   5   9   1        0.43        0.19      1.21 o 
  -1  10   1       10.83       10.95      2.35 o 
   0  10   1       37.82       37.19      3.84 o 
   1  10   1        2.43       -0.45      1.29 o 
   2  10   1        1.96        1.19      1.44 o 
   3  10   1       11.24       12.76      2.82 o 
  -3  -9   2       19.49       19.35      3.32 o 
  -2  -9   2        9.08        8.92      2.16 o 
  -1  -9   2        4.60        5.13      1.83 o 
   0  -9   2       39.56       40.33      3.89 o 
   1  -9   2       11.71       14.02      2.63 o 
   2  -9   2        3.51        4.73      1.93 o 
   3  -9   2        2.02        1.11      1.78 o 
  -5  -8   2        0.37       -0.80      1.46 o 
  -4  -8   2        5.31        7.15      1.84 o 
  -3  -8   2        4.75        4.81      1.42 o 
  -2  -8   2       45.42       49.33      3.84 o 
  -1  -8   2       63.16       68.64      4.41 o 
   0  -8   2       45.43       44.65      3.64 o 
   1  -8   2       27.24       19.65      2.63 o 
   3  -8   2       18.88       19.57      2.82 o 
   4  -8   2        0.80        1.63      1.61 o 
  -6  -7   2        1.29        3.72      2.82 o 
  -5  -7   2        1.29        2.77      2.38 o 
  -4  -7   2        2.33        3.25      2.05 o 
  -3  -7   2        1.24       -0.79      0.78 o 
  -2  -7   2       51.97       58.89     11.18 o 
  -1  -7   2       40.36       46.04      4.20 o 
   0  -7   2      138.70      137.18      6.12 o 
   1  -7   2       97.04       98.07      5.03 o 
   2  -7   2      102.50      107.34      5.43 o 
   3  -7   2       27.68       19.92      2.65 o 
   4  -7   2       44.04       50.10      3.96 o 
   5  -7   2       11.44       10.63      2.38 o 
  -6  -6   2        0.14        1.71      2.11 o 
  -5  -6   2        0.59       -1.99      1.59 o 
  -4  -6   2        4.83        3.31      1.21 o 
  -3  -6   2       24.24       34.19      4.58 o 
  -2  -6   2        6.62        7.26      1.20 o 
  -1  -6   2        4.96        8.22      1.15 o 
   0  -6   2      149.86      147.56      4.16 o 
   1  -6   2      108.00      109.06      5.01 o 
   2  -6   2      185.47      181.27      7.12 o 
   3  -6   2       67.08       60.09      3.79 o 
   4  -6   2       90.59       93.28      5.03 o 
   5  -6   2        6.86        9.22      2.08 o 
   6  -6   2       12.36        9.36      2.48 o 
  -7  -5   2        0.02        0.57      2.18 o 
  -6  -5   2        0.13        1.73      1.78 o 
  -5  -5   2        0.05       -2.14      2.04 o 
  -4  -5   2        0.53       -0.39      0.89 o 
  -3  -5   2       10.72       12.75      1.47 o 
  -2  -5   2        1.02        0.69      0.65 o 
  -1  -5   2       63.66       66.24      6.25 o 
   0  -5   2        2.89        4.95      0.60 o 
   1  -5   2       14.25       14.29      1.73 o 
   2  -5   2      103.37       98.87      4.51 o 
   3  -5   2      116.08      105.59      4.88 o 
   4  -5   2       81.10       74.77      4.26 o 
   5  -5   2       23.66       23.41      2.80 o 
   6  -5   2       37.36       37.51      3.84 o 
   7  -5   2        0.29        1.76      2.08 o 
  -7  -4   2        2.17        1.14      2.11 o 
  -6  -4   2        7.73        9.26      2.85 o 
  -5  -4   2        0.71       -0.54      1.26 o 
  -4  -4   2        4.36        4.29      1.60 o 
  -3  -4   2       10.12       11.61      2.29 o 
  -2  -4   2        0.30       -0.09      0.45 o 
  -1  -4   2      102.81      108.02      3.50 o 
   0  -4   2       19.71       13.72      1.60 o 
   1  -4   2       29.96       18.95      1.26 o 
   2  -4   2       48.07       49.93      2.78 o 
   3  -4   2       16.41       15.19      1.76 o 
   4  -4   2       31.32       39.27      2.85 o 
   5  -4   2       67.39       68.84      4.31 o 
   6  -4   2        9.58        9.14      2.18 o 
   7  -4   2        5.15        5.30      2.11 o 
  -8  -3   2        0.95       -1.02      2.33 o 
  -7  -3   2        0.49        0.59      1.78 o 
  -6  -3   2        0.24       -1.49      1.59 o 
  -5  -3   2        2.73        5.08      1.88 o 
  -4  -3   2       47.29       50.37      3.72 o 
  -3  -3   2        6.66        4.99      1.28 o 
  -2  -3   2      206.76      216.86      4.86 o 
  -1  -3   2      248.85      257.89      5.20 o 
   0  -3   2        2.48        3.46      0.40 o 
   1  -3   2      190.31      173.73      3.74 o 
   2  -3   2       45.82       40.54      2.21 o 
   3  -3   2       24.10       13.38      1.59 o 
   4  -3   2        5.21        8.57      1.56 o 
   5  -3   2        2.26        1.56      1.04 o 
   6  -3   2        6.45        6.94      1.86 o 
   7  -3   2       21.25       26.43      3.37 o 
   8  -3   2        0.28        1.81      1.93 o 
  -8  -2   2        0.31        1.31      2.01 o 
  -7  -2   2        0.32       -1.66      1.66 o 
  -6  -2   2       10.64        6.29      2.13 o 
  -5  -2   2        6.70        3.86      1.54 o 
  -4  -2   2        0.01       -0.20      0.84 o 
  -3  -2   2        6.64        1.09      0.82 o 
  -2  -2   2      368.56      354.36     10.71 o 
  -1  -2   2        7.05        5.17      0.87 o 
   0  -2   2      961.72      932.91     13.83 o 
   1  -2   2      328.29      388.99      8.69 o 
   2  -2   2        5.89        8.05      1.02 o 
   3  -2   2        8.10        6.82      0.52 o 
   4  -2   2        0.77        0.98      0.43 o 
   5  -2   2        7.72        9.29      1.78 o 
   6  -2   2        0.17        1.04      1.26 o 
   7  -2   2        0.02       -1.11      1.21 o 
   8  -2   2        0.23        1.29      1.88 o 
  -8  -1   2        0.00        1.66      1.93 o 
  -7  -1   2        0.64       -0.02      1.41 o 
  -6  -1   2        8.16       12.04      2.38 o 
  -5  -1   2        3.33        9.36      1.93 o 
  -4  -1   2       85.01      100.88      4.78 o 
  -3  -1   2      105.68      104.87      4.41 o 
  -2  -1   2        0.16       -0.22      0.45 o 
  -1  -1   2        0.34        0.01      0.24 o 
   0  -1   2     4586.36     4506.48    112.55 o 
   1  -1   2       67.86       57.70      1.50 o 
   2  -1   2      112.66      134.51      4.37 o 
   3  -1   2       24.57       28.66      1.23 o 
   4  -1   2        1.44        2.12      0.67 o 
   5  -1   2        4.36        3.57      1.42 o 
   6  -1   2        2.31        4.98      1.76 o 
   7  -1   2        0.00        0.17      1.49 o 
   8  -1   2        0.01       -0.77      1.71 o 
  -8   0   2        0.49       -0.42      2.50 o 
  -7   0   2        1.81        1.90      1.34 o 
  -6   0   2        3.37       -0.17      1.24 o 
  -5   0   2        5.72        3.89      1.29 o 
  -4   0   2       46.12       38.33      2.60 o 
  -3   0   2        1.73        2.60      0.84 o 
  -2   0   2      634.78      686.54     18.44 o 
  -1   0   2     1768.86     1791.89     45.42 o 
   0   0   2      375.84      372.53      9.82 o 
   1   0   2      295.67      316.62      8.45 o 
   2   0   2     6785.00     6684.33    216.51 o 
   3   0   2      128.29      123.81      3.15 o 
   4   0   2        1.56        0.24      0.47 o 
   5   0   2       44.60       45.60      1.97 o 
   6   0   2        2.65        5.92      1.66 o 
   7   0   2        0.37       -0.57      1.31 o 
   8   0   2        0.62        1.71      1.91 o 
  -8   1   2        3.12        1.96      2.45 o 
  -7   1   2        2.19        0.17      1.96 o 
  -6   1   2        7.68        5.70      2.43 o 
  -5   1   2       14.04       15.42      3.28 o 
  -4   1   2       77.06       64.08      2.65 o 
  -3   1   2       46.03       43.34      2.30 o 
  -2   1   2       33.44       27.73      1.59 o 
  -1   1   2      125.19      111.85      2.60 o 
   0   1   2     2279.70     2246.87     56.45 o 
   1   1   2     4379.80     4427.85    110.72 o 
   2   1   2      414.60      398.99      7.82 o 
   3   1   2      122.39      131.52      4.89 o 
   4   1   2      958.27      944.54     25.77 o 
   5   1   2       20.56       19.60      2.11 o 
   6   1   2        0.30        1.64      2.02 o 
   7   1   2        3.51        4.32      2.23 o 
   8   1   2        0.57        2.13      2.25 o 
  -8   2   2        0.13       -1.31      1.96 o 
  -7   2   2        1.95        1.14      1.91 o 
  -6   2   2       24.28       24.82      3.44 o 
  -5   2   2       23.65       27.06      1.81 o 
  -4   2   2       57.16       64.00      2.39 o 
  -3   2   2      107.91      105.52      3.02 o 
  -2   2   2      560.07      565.35     10.92 o 
  -1   2   2      224.22      232.34      4.79 o 
   0   2   2       38.29       45.92      1.30 o 
   1   2   2       46.80       47.54      2.16 o 
   2   2   2     1059.12     1036.47     27.39 o 
   3   2   2      960.40      959.41     22.04 o 
   4   2   2        0.20        0.07      0.69 o 
   5   2   2       15.00       19.40      2.33 o 
   6   2   2       43.24       39.20      3.22 o 
   7   2   2        1.31        1.01      1.77 o 
   8   2   2        0.08        1.14      2.23 o 
  -7   3   2        5.63        3.00      2.23 o 
  -6   3   2        0.12       -1.59      1.31 o 
  -5   3   2        1.86        2.35      1.44 o 
  -4   3   2       96.03       91.60      6.12 o 
  -3   3   2      106.51      130.74      3.46 o 
  -2   3   2      319.45      317.95      6.63 o 
  -1   3   2      323.18      329.74      6.68 o 
   0   3   2      967.12      987.29     18.07 o 
   1   3   2       90.53       87.36      3.86 o 
   2   3   2      266.94      265.89      8.72 o 
   3   3   2       28.60       20.18      1.31 o 
   4   3   2      105.89       83.99      2.57 o 
   5   3   2       69.99       73.90      4.41 o 
   6   3   2        5.93        5.45      1.66 o 
   7   3   2        2.51        2.03      2.08 o 
   8   3   2        1.79        3.18      2.74 o 
  -7   4   2        2.39        2.95      2.18 o 
  -6   4   2       15.90       15.76      2.92 o 
  -5   4   2       28.10       34.69      3.49 o 
  -4   4   2       20.70       20.49      2.50 o 
  -3   4   2        3.57        1.66      0.71 o 
  -2   4   2      190.26      222.47      5.10 o 
  -1   4   2      134.15      160.37      3.82 o 
   0   4   2      403.81      426.61      8.56 o 
   1   4   2      202.89      205.57      5.61 o 
   2   4   2      378.26      375.76      7.95 o 
   3   4   2        0.30        0.27      0.46 o 
   4   4   2      158.25      157.30      6.72 o 
   5   4   2        6.38        7.08      1.76 o 
   6   4   2        7.20        2.60      1.51 o 
   7   4   2        5.53        3.93      1.37 o 
   8   4   2        0.98       -0.09      2.77 o 
  -7   5   2       18.08       17.19      3.52 o 
  -6   5   2       20.43       19.10      3.25 o 
  -5   5   2        1.41        1.78      1.41 o 
  -4   5   2       32.72       26.86      2.95 o 
  -3   5   2       51.56       52.06      3.44 o 
  -2   5   2      145.55      145.33      4.82 o 
  -1   5   2       14.07       12.53      1.00 o 
   0   5   2      103.03      117.63      3.25 o 
   1   5   2      114.04      124.82     12.52 o 
   2   5   2      111.07      100.88      3.12 o 
   3   5   2       51.77       56.50      2.40 o 
   4   5   2       53.74       50.91      2.48 o 
   5   5   2        1.27        3.15      1.34 o 
   6   5   2       29.28       26.26      3.37 o 
   7   5   2        0.00       -0.22      1.31 o 
   8   5   2        0.31       -2.25      2.81 o 
  -6   6   2       11.53       11.69      2.90 o 
  -5   6   2       48.94       50.25      4.46 o 
  -4   6   2       56.54       48.27      3.69 o 
  -3   6   2        1.18        0.22      0.94 o 
  -2   6   2       23.81       22.22      2.33 o 
  -1   6   2       48.84       41.22      1.87 o 
   0   6   2      176.95      168.58      4.44 o 
   1   6   2        1.11       -0.41      0.45 o 
   2   6   2        8.50       10.44      1.17 o 
   3   6   2       38.29       44.72      3.18 o 
   4   6   2       19.04       20.45      1.81 o 
   5   6   2        5.07        6.96      2.16 o 
   6   6   2        2.66        0.22      1.51 o 
   7   6   2        0.41        0.64      1.66 o 
  -5   7   2        6.46        6.79      2.11 o 
  -4   7   2       43.88       49.26      3.87 o 
  -3   7   2       77.71       68.12      4.36 o 
  -2   7   2       48.07       39.32      3.15 o 
  -1   7   2        2.83        1.78      1.02 o 
   0   7   2       38.93       40.44      2.04 o 
   1   7   2       30.30       28.84      1.84 o 
   2   7   2       64.56       63.56      2.71 o 
   3   7   2        2.42        4.12      1.04 o 
   4   7   2        0.76       -0.87      0.67 o 
   5   7   2        2.61        4.62      1.37 o 
   6   7   2        2.13        2.01      1.93 o 
   7   7   2        0.03       -1.02      1.41 o 
  -4   8   2        0.00        0.87      1.44 o 
  -3   8   2        1.02        1.31      1.34 o 
  -2   8   2       65.47       62.62      4.26 o 
  -1   8   2      106.56       96.70      5.20 o 
   0   8   2        2.46        1.02      1.02 o 
   1   8   2        0.70        0.19      1.78 o 
   2   8   2       38.53       41.37      2.45 o 
   3   8   2       12.89       15.12      1.72 o 
   4   8   2       14.80       13.99      1.79 o 
   5   8   2        2.99        1.55      1.23 o 
   6   8   2        0.27        0.79      1.86 o 
  -3   9   2        3.80        3.96      1.83 o 
  -2   9   2        3.46        3.02      1.66 o 
  -1   9   2       11.13       10.36      2.23 o 
   0   9   2       31.60       33.05      3.30 o 
   1   9   2       60.22       60.04      4.21 o 
   2   9   2        1.22        1.59      1.24 o 
   3   9   2        0.48        2.07      1.00 o 
   4   9   2        8.35        7.27      1.59 o 
   5   9   2        2.26        1.88      1.29 o 
  -1  10   2        1.10        1.73      1.41 o 
   0  10   2        2.84        3.59      1.76 o 
   1  10   2       14.66       14.15      2.63 o 
   2  10   2        8.20        6.52      2.01 o 
   3  10   2        8.89       10.26      2.43 o 
  -3  -9   3       18.90       24.80      3.62 o 
  -2  -9   3       14.87       12.61      2.77 o 
  -1  -9   3        2.71        3.10      1.76 o 
   0  -9   3        3.75        5.75      2.01 o 
   1  -9   3        1.67        0.87      1.44 o 
   2  -9   3        2.73        2.30      1.56 o 
  -4  -8   3        0.00        1.01      1.38 o 
  -3  -8   3       13.79        9.66      1.79 o 
  -2  -8   3        2.29        3.91      1.73 o 
  -1  -8   3       51.17       54.98      4.21 o 
   0  -8   3       36.03       38.48      3.59 o 
   1  -8   3        7.97        8.97      2.08 o 
   2  -8   3        9.89       13.28      2.43 o 
   3  -8   3        3.35        2.16      1.61 o 
   4  -8   3       11.37       11.92      2.50 o 
  -5  -7   3        0.02       -0.30      2.16 o 
  -4  -7   3        3.51        3.96      1.43 o 
  -3  -7   3       25.98       34.46      2.79 o 
  -2  -7   3        1.48        1.39      1.29 o 
   0  -7   3       19.73       24.06      2.65 o 
   1  -7   3       66.52       65.12      4.06 o 
   2  -7   3       36.74       33.76      2.54 o 
   3  -7   3       11.43       11.17      2.18 o 
   4  -7   3       12.27       14.99      2.55 o 
   5  -7   3        1.63        1.14      1.49 o 
  -6  -6   3        5.40        7.70      2.82 o 
  -5  -6   3       14.98       17.04      3.57 o 
  -4  -6   3        0.83        2.01      1.12 o 
  -3  -6   3        1.04        2.37      0.98 o 
  -2  -6   3       17.84       18.73      1.76 o 
  -1  -6   3       99.68      116.50     11.77 o 
   0  -6   3        2.25        1.34      0.99 o 
   1  -6   3      417.50      395.24      8.78 o 
   2  -6   3       87.60       88.66      3.28 o 
   3  -6   3       40.64       37.96      3.05 o 
   4  -6   3       16.39       13.65      2.28 o 
   5  -6   3        7.04        3.96      1.63 o 
   6  -6   3        4.75        5.65      1.96 o 
  -7  -5   3        1.03        0.77      2.35 o 
  -6  -5   3        0.27       -0.94      1.59 o 
  -5  -5   3        0.84       -0.74      1.49 o 
  -4  -5   3       57.96       66.53      4.88 o 
  -3  -5   3       65.29       72.24      3.18 o 
  -2  -5   3        0.29        0.84      0.66 o 
  -1  -5   3        0.03        0.27      0.55 o 
   0  -5   3        3.73        2.01      0.47 o 
   1  -5   3      246.96      256.96      6.10 o 
   2  -5   3        5.02        6.04      1.34 o 
   3  -5   3      686.00      612.48     17.95 o 
   4  -5   3      125.10      116.74      5.48 o 
   5  -5   3        9.65       10.85      2.16 o 
   6  -5   3        2.44        0.59      1.44 o 
   7  -5   3        2.15        0.32      1.86 o 
  -7  -4   3        0.94        1.71      2.18 o 
  -6  -4   3        2.94        2.50      1.96 o 
  -5  -4   3        5.32        4.36      1.71 o 
  -4  -4   3        1.05        0.67      1.09 o 
  -3  -4   3        0.78        1.14      0.72 o 
  -2  -4   3      301.91      284.64      6.84 o 
  -1  -4   3       55.46       54.44      1.54 o 
   0  -4   3        4.50        2.54      0.44 o 
   1  -4   3       71.76       80.91      1.94 o 
   2  -4   3       34.19       44.15      2.65 o 
   3  -4   3      242.97      246.47      8.29 o 
   4  -4   3       17.52       23.44      2.33 o 
   5  -4   3      421.55      460.35     14.67 o 
   6  -4   3       59.71       67.22      4.66 o 
   7  -4   3        0.48       -0.32      1.81 o 
  -7  -3   3        2.29       -0.10      1.86 o 
  -6  -3   3        2.82        0.42      1.59 o 
  -5  -3   3       17.02       17.07      2.70 o 
  -4  -3   3       44.78       63.56      4.11 o 
  -3  -3   3        8.16        5.95      1.46 o 
  -2  -3   3       94.03       87.60      2.92 o 
  -1  -3   3        8.39        4.59      0.48 o 
   0  -3   3      912.13      908.15     13.76 o 
   1  -3   3        0.04        0.41      0.28 o 
   2  -3   3       19.93       19.23      1.56 o 
   3  -3   3      125.55      127.28      4.91 o 
   4  -3   3       26.36       22.79      2.21 o 
   5  -3   3       73.19       74.22      4.21 o 
   6  -3   3        5.09        9.07      2.06 o 
   7  -3   3      101.02      114.42      6.37 o 
   8  -3   3       15.86       12.76      2.82 o 
  -8  -2   3        0.19       -0.15      2.08 o 
  -7  -2   3        0.07        0.20      1.73 o 
  -6  -2   3        0.20       -2.01      1.34 o 
  -5  -2   3       25.13       19.08      2.65 o 
  -4  -2   3        8.51        5.35      1.49 o 
  -3  -2   3      208.65      248.76      8.63 o 
  -2  -2   3      480.77      492.65     11.50 o 
  -1  -2   3        1.12        1.53      0.30 o 
   0  -2   3      461.73      484.30      7.55 o 
   1  -2   3       55.99       46.57      1.16 o 
   2  -2   3     1297.47     1327.34     23.91 o 
   3  -2   3        8.19        7.43      1.19 o 
   4  -2   3       41.46       44.25      2.73 o 
   5  -2   3       31.21       24.68      2.40 o 
   6  -2   3        0.16        0.79      1.14 o 
   7  -2   3        8.90       11.40      2.43 o 
   8  -2   3        1.00       -0.17      1.78 o 
  -8  -1   3        0.06       -1.71      1.63 o 
  -7  -1   3        2.66        3.34      2.03 o 
  -6  -1   3        4.50        2.55      1.54 o 
  -5  -1   3        2.47        3.20      1.41 o 
  -4  -1   3        7.78        5.03      1.39 o 
  -3  -1   3      179.27      164.06      6.15 o 
  -2  -1   3       71.36       66.46      3.10 o 
  -1  -1   3      707.72      385.26     10.91 o 
   0  -1   3     1071.49     1050.64     15.49 o 
   1  -1   3       13.53       11.38      0.51 o 
   2  -1   3        9.73        7.74      0.91 o 
   3  -1   3        4.26        4.27      0.53 o 
   4  -1   3      598.38      587.02     11.50 o 
   5  -1   3       42.51       43.39      1.79 o 
   6  -1   3       38.11       40.19      3.22 o 
   7  -1   3        5.34        6.12      1.96 o 
   8  -1   3        0.43       -0.32      1.59 o 
  -8   0   3        0.38       -0.13      1.62 o 
  -7   0   3        0.15        1.96      1.63 o 
  -6   0   3        0.01       -0.37      1.11 o 
  -5   0   3       65.12       66.21      3.92 o 
  -4   0   3       46.21       34.59      2.50 o 
  -3   0   3       24.74       18.93      1.73 o 
  -2   0   3       61.48       60.78      2.80 o 
  -1   0   3      164.08      176.72      5.51 o 
   0   0   3      260.82      245.34      4.86 o 
   1   0   3      158.52      160.76      3.94 o 
   2   0   3       31.79       29.16      1.60 o 
   3   0   3       66.83       59.01      1.88 o 
   4   0   3      143.28      144.92      3.79 o 
   5   0   3       27.60       32.65      1.76 o 
   6   0   3      105.12      103.64      3.42 o 
   7   0   3       11.16       11.54      2.55 o 
   8   0   3        9.68        9.12      2.60 o 
  -8   1   3        0.34        1.68      2.68 o 
  -7   1   3        0.06        1.58      1.27 o 
  -6   1   3        8.22        7.80      1.46 o 
  -5   1   3        2.44        2.22      0.89 o 
  -4   1   3        1.11        0.67      0.82 o 
  -3   1   3      606.41      579.49     16.25 o 
  -2   1   3      195.93      207.03      6.48 o 
  -1   1   3      266.69      273.34      7.85 o 
   0   1   3      203.08      231.06      6.64 o 
   1   1   3       28.35       20.20      0.98 o 
   2   1   3      143.53      142.34      3.31 o 
   3   1   3        8.67        8.47      0.82 o 
   4   1   3        2.25        0.52      0.79 o 
   5   1   3       38.65       35.73      2.68 o 
   6   1   3       45.52       31.32      2.80 o 
   7   1   3        4.48        1.54      1.15 o 
   8   1   3        9.36        6.32      2.48 o 
   9   1   3        0.70        1.66      2.30 o 
  -7   2   3        1.39       -1.21      1.61 o 
  -6   2   3        1.42        1.26      0.98 o 
  -5   2   3       12.72       11.11      1.49 o 
  -4   2   3       60.93       59.24      2.42 o 
  -3   2   3       11.97       14.19      1.46 o 
  -2   2   3       12.92       14.43      1.21 o 
  -1   2   3     1865.33     1888.75     33.86 o 
   0   2   3      438.29      463.74      8.79 o 
   1   2   3      439.99      439.67     16.14 o 
   2   2   3       75.57       82.21      2.18 o 
   3   2   3        0.14       -0.43      0.29 o 
   4   2   3       67.83       73.33      8.30 o 
   5   2   3       10.26        9.59      1.76 o 
   6   2   3        1.69        3.86      1.39 o 
   7   2   3        7.52        6.90      1.42 o 
   8   2   3        4.72        4.31      2.47 o 
   9   2   3        0.41       -1.26      2.25 o 
  -7   3   3       10.41       15.31      3.37 o 
  -6   3   3       12.38        8.37      2.18 o 
  -5   3   3        1.96        2.69      1.57 o 
  -4   3   3        4.65        5.61      1.05 o 
  -3   3   3       86.57       89.45      2.80 o 
  -2   3   3      122.11      123.37      5.39 o 
  -1   3   3       74.36       79.37      2.27 o 
   0   3   3        5.23        6.94      0.62 o 
   1   3   3     1185.81     1193.23     21.77 o 
   2   3   3      355.15      357.56      7.33 o 
   3   3   3       40.62       25.32      1.83 o 
   4   3   3       18.51       23.63      2.65 o 
   5   3   3       25.49       23.47      2.48 o 
   6   3   3       21.34       22.89      2.87 o 
   7   3   3        1.70        1.36      1.39 o 
   8   3   3        0.42       -0.20      2.32 o 
  -7   4   3        0.33        0.10      1.81 o 
  -6   4   3       16.46       16.47      3.02 o 
  -5   4   3       64.69       67.47      4.58 o 
  -4   4   3       43.78       47.50      3.54 o 
  -3   4   3       13.18       14.37      1.19 o 
  -2   4   3        0.66        1.74      0.55 o 
  -1   4   3       65.81       50.19      1.80 o 
   0   4   3       56.89       46.93      1.67 o 
   1   4   3      186.24      200.37      4.59 o 
   2   4   3        0.13       -0.10      0.32 o 
   3   4   3      140.37      121.18      6.63 o 
   4   4   3       77.06       81.93      4.56 o 
   5   4   3        0.24       -0.27      0.84 o 
   6   4   3        6.64        6.91      2.03 o 
   7   4   3        7.92        5.47      1.91 o 
   8   4   3        2.74        3.36      3.33 o 
  -6   5   3        4.09        3.67      1.96 o 
  -5   5   3        5.60        5.43      1.81 o 
  -4   5   3      132.09      140.67      6.72 o 
  -3   5   3      182.56      194.27      7.69 o 
  -2   5   3       31.78       37.75      1.74 o 
  -1   5   3       83.18      101.89      2.98 o 
   0   5   3       29.65       27.61      1.71 o 
   1   5   3       13.13        9.37      0.90 o 
   2   5   3       11.38       12.22      2.17 o 
   3   5   3       57.79       49.77      2.80 o 
   4   5   3        0.04        0.15      0.60 o 
   5   5   3        5.19        3.57      1.54 o 
   6   5   3        9.10       10.33      2.33 o 
   7   5   3        1.51        1.66      1.78 o 
   8   5   3        0.67        0.89      3.03 o 
  -6   6   3       21.32       27.20      3.94 o 
  -5   6   3       24.51       26.24      3.52 o 
  -4   6   3        1.57       -0.62      1.21 o 
  -3   6   3       42.77       47.74      3.47 o 
  -2   6   3      420.07      441.65     13.80 o 
  -1   6   3      250.73      242.78      5.84 o 
   0   6   3       22.54       27.94      1.58 o 
   1   6   3       83.21       85.18      2.84 o 
   2   6   3        7.84        5.47      0.88 o 
   3   6   3        7.48       10.22      1.72 o 
   4   6   3        1.83        3.14      0.89 o 
   5   6   3        5.24        2.85      1.59 o 
   6   6   3        0.14       -1.67      1.11 o 
   7   6   3        0.17       -0.35      1.49 o 
  -5   7   3       13.56       10.31      2.53 o 
  -4   7   3       89.01      107.70      5.95 o 
  -3   7   3       66.17       64.75      4.24 o 
  -2   7   3        2.01        0.72      1.16 o 
  -1   7   3       49.19       45.62      3.20 o 
   0   7   3      315.78      319.80      8.08 o 
   1   7   3      157.65      144.79      4.29 o 
   2   7   3       38.46       34.02      3.22 o 
   3   7   3       15.54       16.97      3.82 o 
   4   7   3        1.49        1.03      0.81 o 
   5   7   3        1.53        0.62      0.94 o 
   6   7   3        0.41        0.69      1.68 o 
   7   7   3        0.29        1.21      1.83 o 
  -4   8   3        1.78        2.90      1.76 o 
  -3   8   3       23.60       16.30      2.68 o 
  -2   8   3      136.15      124.15      6.25 o 
  -1   8   3       29.46       25.02      2.80 o 
   0   8   3        2.14        2.45      1.26 o 
   1   8   3        4.53        3.77      1.15 o 
   2   8   3       45.90       48.18      2.50 o 
   3   8   3       33.49       31.77      2.24 o 
   4   8   3       15.64       19.44      1.97 o 
   5   8   3        0.90        1.66      1.07 o 
   6   8   3        0.96        1.59      2.06 o 
  -3   9   3        2.16        2.60      1.83 o 
  -2   9   3       10.01        8.47      2.16 o 
  -1   9   3        4.87        5.00      1.78 o 
   0   9   3       93.56       80.34      4.76 o 
   1   9   3        0.05       -0.35      0.89 o 
   2   9   3        0.03        1.12      0.87 o 
   3   9   3        0.00        0.50      0.84 o 
   4   9   3        1.43        1.08      1.12 o 
   5   9   3        3.38        4.75      2.24 o 
  -1  10   3        0.86        2.68      1.83 o 
   0  10   3        8.16       12.81      2.50 o 
   1  10   3        0.01       -0.62      1.24 o 
   2  10   3       37.11       37.58      3.74 o 
   3  10   3        0.29        2.08      1.59 o 
  -2  -9   4        0.01       -0.37      1.36 o 
  -1  -9   4        0.01        1.49      1.66 o 
   0  -9   4        3.15        6.86      2.18 o 
   1  -9   4       11.21       12.46      2.58 o 
  -4  -8   4        2.06        3.95      1.71 o 
  -3  -8   4        6.94        6.29      1.68 o 
  -1  -8   4        5.77        8.72      2.18 o 
   0  -8   4       11.04       14.89      2.58 o 
   1  -8   4        0.85        1.19      1.44 o 
   2  -8   4        7.49        6.96      1.86 o 
   3  -8   4       17.08       12.58      2.38 o 
   4  -8   4        2.74        1.00      1.10 o 
  -5  -7   4        0.63       -1.68      2.03 o 
  -4  -7   4        0.03        1.35      1.34 o 
  -3  -7   4        7.42        7.20      1.53 o 
  -2  -7   4        0.00        0.17      0.91 o 
  -1  -7   4       36.63       27.30      2.97 o 
   0  -7   4      430.04      432.94     14.29 o 
   1  -7   4       26.74       29.14      3.00 o 
   2  -7   4       52.44       61.35      4.01 o 
   3  -7   4        4.67        4.53      1.65 o 
   4  -7   4        6.47        5.76      1.28 o 
   5  -7   4        7.91        3.96      1.86 o 
  -6  -6   4        1.40        3.81      2.50 o 
  -5  -6   4        5.40        3.69      2.16 o 
  -4  -6   4        1.06        2.03      1.20 o 
  -3  -6   4        7.42        5.91      2.82 o 
  -2  -6   4        0.94        0.79      0.82 o 
  -1  -6   4       71.54       80.41      3.17 o 
   0  -6   4       15.80       15.61      2.16 o 
   1  -6   4       99.31      103.46      3.45 o 
   2  -6   4      766.54      745.82     15.33 o 
   3  -6   4       29.78       26.44      4.88 o 
   4  -6   4       69.08       66.88      4.21 o 
   5  -6   4        7.93        6.02      1.76 o 
   6  -6   4        2.04        0.07      1.63 o 
  -6  -5   4        2.98        5.15      2.30 o 
  -5  -5   4        0.41       -0.12      1.41 o 
  -4  -5   4       21.94       26.11      3.37 o 
  -3  -5   4       35.29       38.14      6.11 o 
  -2  -5   4        1.25        2.80      1.09 o 
  -1  -5   4       17.67       18.09      1.46 o 
   0  -5   4       30.48       27.29      1.22 o 
   1  -5   4       96.59       98.39      7.15 o 
   2  -5   4       29.07       33.43      1.91 o 
   3  -5   4      117.90      116.68      3.88 o 
   4  -5   4      484.59      468.14     14.62 o 
   5  -5   4        7.30        7.01      1.88 o 
   6  -5   4       28.32       27.67      3.17 o 
   7  -5   4        3.88        5.82      2.28 o 
  -7  -4   4        0.18        0.02      1.81 o 
  -6  -4   4        0.34       -0.07      1.78 o 
  -5  -4   4        7.58       10.63      2.40 o 
  -4  -4   4       30.17       36.59      3.52 o 
  -3  -4   4        4.25        6.87      1.23 o 
  -2  -4   4      325.85      335.48      7.88 o 
  -1  -4   4       53.31       43.85      1.43 o 
   0  -4   4        1.51        1.81      0.42 o 
   1  -4   4        0.14        0.12      0.32 o 
   2  -4   4      172.27      153.26      4.25 o 
   3  -4   4       17.50       18.88      1.98 o 
   4  -4   4       24.85       21.46      2.18 o 
   5  -4   4       50.09       53.92      3.64 o 
   6  -4   4      147.49      177.13      7.71 o 
   7  -4   4        0.49        2.68      1.88 o 
  -7  -3   4        0.95       -1.04      1.83 o 
  -6  -3   4        1.07        4.43      2.01 o 
  -5  -3   4        1.51        1.59      1.41 o 
  -4  -3   4        0.28       -0.37      0.99 o 
  -3  -3   4       13.97       22.84      2.45 o 
  -2  -3   4       63.06       58.01      2.38 o 
  -1  -3   4       97.34       92.63      2.18 o 
   0  -3   4     2148.28     2158.42     31.65 o 
   1  -3   4        4.24        1.70      0.35 o 
   2  -3   4        0.12        0.23      0.27 o 
   3  -3   4       16.72       17.14      1.68 o 
   4  -3   4      201.17      196.31      7.02 o 
   5  -3   4        0.21       -0.32      0.82 o 
   6  -3   4       27.36       32.75      3.17 o 
   7  -3   4        9.30       11.69      2.53 o 
   8  -3   4       25.53       29.06      3.79 o 
  -7  -2   4        0.03       -0.30      1.63 o 
  -6  -2   4       10.14        6.04      2.06 o 
  -5  -2   4        2.32        0.62      1.34 o 
  -4  -2   4       11.42        6.79      1.61 o 
  -3  -2   4        0.49       -0.40      0.59 o 
  -2  -2   4       18.68       13.21      1.64 o 
  -1  -2   4        5.52        6.31      0.55 o 
   0  -2   4        2.82        2.82      0.40 o 
   1  -2   4      318.96      289.60      4.83 o 
   2  -2   4     3066.03     3265.96     47.33 o 
   3  -2   4       61.88       46.78      1.88 o 
   4  -2   4        0.94        2.75      0.94 o 
   5  -2   4        0.13        1.04      0.92 o 
   6  -2   4       55.57       60.16      3.87 o 
   7  -2   4        4.57        4.21      1.68 o 
   8  -2   4       13.14       24.70      3.37 o 
  -7  -1   4        1.28       -0.07      1.56 o 
  -6  -1   4        1.33        1.61      1.46 o 
  -5  -1   4        0.66       -0.99      1.09 o 
  -4  -1   4      100.67      108.04      5.18 o 
  -3  -1   4        0.02       -0.32      0.69 o 
  -2  -1   4       51.49       37.82      2.33 o 
  -1  -1   4        8.47       12.39      1.28 o 
   0  -1   4      178.39      174.81      3.14 o 
   1  -1   4       24.51       23.74      0.77 o 
   2  -1   4        1.18        4.56      0.41 o 
   3  -1   4      315.62      336.08      5.72 o 
   4  -1   4      842.89      880.87     18.06 o 
   5  -1   4        4.03        3.74      1.16 o 
   6  -1   4        1.83        3.27      1.36 o 
   7  -1   4        2.17        2.65      1.63 o 
   8  -1   4        5.29        3.89      2.06 o 
  -7   0   4        0.12       -0.67      1.51 o 
  -6   0   4        0.65       -0.25      1.34 o 
  -5   0   4       21.09       29.58      2.87 o 
  -4   0   4       19.43       22.74      2.30 o 
  -3   0   4        0.63        0.37      0.77 o 
  -2   0   4      325.94      311.46      9.51 o 
  -1   0   4        1.90        0.27      0.50 o 
   0   0   4       77.28       93.32      2.33 o 
   1   0   4      127.60      135.97      3.12 o 
   2   0   4      693.65      683.00     12.91 o 
   3   0   4       54.30       87.31      2.01 o 
   4   0   4        4.57        7.10      0.72 o 
   5   0   4      123.28      142.81      3.99 o 
   6   0   4       81.49       84.03      3.13 o 
   7   0   4        0.71        0.30      1.34 o 
   8   0   4        0.65        1.09      1.78 o 
  -7   1   4        3.70        4.06      1.54 o 
  -6   1   4        0.86        0.77      1.02 o 
  -5   1   4        3.58        5.70      1.46 o 
  -4   1   4        0.46        0.57      0.87 o 
  -3   1   4      158.28      151.82      5.60 o 
  -2   1   4      220.55      221.39      7.10 o 
  -1   1   4        0.44        0.57      0.50 o 
   0   1   4      246.30      224.30      5.50 o 
   1   1   4       25.06       26.25      1.06 o 
   2   1   4       72.45       73.65      2.12 o 
   3   1   4      540.37      506.89      8.14 o 
   4   1   4      338.35      295.61      5.41 o 
   5   1   4       22.06       27.20      1.39 o 
   6   1   4        0.01        0.37      0.81 o 
   7   1   4       18.07       20.05      1.84 o 
   8   1   4        4.16        2.38      2.01 o 
   9   1   4        0.34        1.83      2.43 o 
  -7   2   4        3.23        5.28      2.43 o 
  -6   2   4        0.18        0.60      1.05 o 
  -5   2   4       16.88       21.45      1.89 o 
  -4   2   4        0.11       -0.03      0.59 o 
  -3   2   4      114.36      113.74      3.40 o 
  -2   2   4        4.29        5.56      0.77 o 
  -1   2   4      724.89      675.97     12.85 o 
   0   2   4      776.59      809.35     14.91 o 
   1   2   4        2.00        1.44      0.37 o 
   2   2   4       61.76       53.04      3.26 o 
   3   2   4       29.42       45.63      2.04 o 
   4   2   4       43.14       39.44      2.37 o 
   5   2   4      125.07      111.51      3.52 o 
   6   2   4       29.48       22.58      1.69 o 
   7   2   4        3.58        0.23      0.75 o 
   8   2   4        1.44        1.48      1.54 o 
  -7   3   4        0.09       -1.56      1.78 o 
  -6   3   4       19.10       18.43      3.25 o 
  -5   3   4       46.71       43.41      2.40 o 
  -4   3   4        0.23        0.14      0.60 o 
  -3   3   4       57.11       59.85      2.31 o 
  -2   3   4       15.23       12.53      1.03 o 
  -1   3   4      503.21      546.25     10.69 o 
   0   3   4        0.71        8.97      1.40 o 
   1   3   4      521.41      509.91      9.81 o 
   2   3   4      354.75      379.31      6.16 o 
   3   3   4        0.93       -0.16      0.29 o 
   4   3   4        8.81        6.13      0.78 o 
   5   3   4        4.91        4.60      1.19 o 
   6   3   4        4.92        9.39      1.96 o 
   7   3   4        5.24        5.80      1.86 o 
   8   3   4        0.41       -0.12      1.26 o 
  -7   4   4        0.00       -2.01      1.44 o 
  -6   4   4        0.29       -1.59      1.19 o 
  -5   4   4        0.60       -1.02      1.19 o 
  -4   4   4      110.75      110.05      6.26 o 
  -3   4   4      204.22      208.67      5.26 o 
  -2   4   4        5.80        5.48      1.25 o 
  -1   4   4       17.01       22.43      1.26 o 
   0   4   4       35.46       35.82      1.48 o 
   1   4   4      301.35      285.23      9.48 o 
   2   4   4       19.05       15.40      1.00 o 
   3   4   4       74.97       78.51      2.87 o 
   4   4   4       64.71       78.53      4.36 o 
   5   4   4        0.19        1.14      1.14 o 
   6   4   4        1.75        1.54      1.31 o 
   7   4   4        0.42        1.39      1.39 o 
   8   4   4        0.14       -0.17      1.29 o 
  -6   5   4        9.25       12.49      2.87 o 
  -5   5   4        0.34        1.88      1.56 o 
  -4   5   4        0.29       -0.40      1.11 o 
  -3   5   4        0.95        1.42      0.77 o 
  -2   5   4       95.50       96.60      3.12 o 
  -1   5   4      295.51      300.16      6.71 o 
   0   5   4       90.57       98.20      3.36 o 
   1   5   4       26.85       29.44      1.46 o 
   2   5   4        0.57        2.65      0.87 o 
   3   5   4       77.73       79.84      2.84 o 
   4   5   4        7.44        8.06      1.13 o 
   5   5   4       13.41       18.85      2.70 o 
   6   5   4        9.34        8.89      2.11 o 
   7   5   4        0.78        0.64      1.54 o 
   8   5   4        0.25       -1.83      1.41 o 
  -6   6   4        1.33        3.52      2.11 o 
  -5   6   4       21.75       23.24      3.34 o 
  -4   6   4       44.94       44.85      3.96 o 
  -3   6   4        2.44        3.89      1.34 o 
  -2   6   4        0.22       -0.40      1.04 o 
  -1   6   4       22.33       21.57      4.36 o 
   0   6   4        5.77        6.06      0.93 o 
   1   6   4      132.02      125.47      7.39 o 
   2   6   4       54.81       51.69      2.21 o 
   3   6   4       15.54       15.82      1.40 o 
   4   6   4        2.08        2.64      0.83 o 
   5   6   4       12.32       16.45      2.77 o 
   6   6   4        0.05        0.22      1.21 o 
   7   6   4        1.67       -0.25      1.61 o 
   8   6   4        0.39        0.89      1.71 o 
  -5   7   4        0.02        0.62      1.59 o 
  -4   7   4        4.76        1.24      1.56 o 
  -3   7   4       98.84       93.53      5.23 o 
  -2   7   4       90.27       84.46      4.63 o 
  -1   7   4       11.84       17.07      2.25 o 
   0   7   4        1.97        0.44      0.65 o 
   1   7   4       12.17       12.51      1.32 o 
   2   7   4        4.66        4.86      3.39 o 
   3   7   4       31.56       25.74      1.87 o 
   4   7   4        3.29        2.42      0.98 o 
   5   7   4        0.19       -0.53      0.81 o 
   6   7   4        0.06       -0.69      1.41 o 
   7   7   4        0.33        0.17      1.73 o 
  -4   8   4       36.16       45.39      4.24 o 
  -3   8   4        9.38       11.59      2.40 o 
  -2   8   4       17.60       15.36      2.50 o 
  -1   8   4       99.38       99.10      5.15 o 
   0   8   4       64.65       69.43      4.19 o 
   1   8   4        0.02       -0.61      0.69 o 
   2   8   4        1.85        3.57      1.41 o 
   3   8   4        2.14        2.50      1.18 o 
   4   8   4        8.19        8.26      2.11 o 
   5   8   4        7.82       11.74      1.83 o 
   6   8   4        0.01       -0.52      1.78 o 
  -3   9   4       58.14       52.50      4.61 o 
  -2   9   4       28.25       31.41      3.49 o 
  -1   9   4       17.16       17.66      2.75 o 
   0   9   4       36.85       37.68      3.39 o 
   1   9   4       13.05       13.28      2.25 o 
   2   9   4       10.38       10.57      1.52 o 
   3   9   4        3.19        4.57      1.25 o 
   4   9   4        3.25        4.15      1.23 o 
   5   9   4        0.77        0.81      1.23 o 
  -1  10   4       51.72       46.16      4.29 o 
   0  10   4        2.29        1.91      1.59 o 
   1  10   4        5.45        3.84      1.73 o 
   2  10   4       17.51       16.42      2.63 o 
   3  10   4        0.37        0.55      1.05 o 
  -3  -8   5        9.98       11.20      2.87 o 
  -2  -8   5       75.19       97.90      6.24 o 
  -1  -8   5       37.03       38.53      3.94 o 
   0  -8   5        2.27        3.47      1.83 o 
   1  -8   5        5.26        4.19      1.73 o 
   2  -8   5        7.29       11.10      2.40 o 
   3  -8   5       24.65       19.13      2.77 o 
  -4  -7   5       10.82        9.83      1.93 o 
  -3  -7   5        0.22       -0.46      1.07 o 
  -2  -7   5        0.63       -0.42      1.44 o 
  -1  -7   5       28.26       31.14      3.32 o 
   0  -7   5      152.45      153.34      7.09 o 
   1  -7   5      127.36      138.50      6.57 o 
   2  -7   5       19.72       20.64      2.63 o 
   3  -7   5        1.28        1.49      0.89 o 
   4  -7   5        3.77        3.46      1.22 o 
   5  -7   5       14.33       17.64      2.76 o 
  -5  -6   5        1.85        1.61      1.93 o 
  -4  -6   5       25.67       31.09      3.89 o 
  -3  -6   5       74.16       83.03      3.83 o 
  -2  -6   5       76.31       79.05      3.40 o 
  -1  -6   5        0.56        0.79      0.79 o 
   0  -6   5       16.98       20.31      2.58 o 
   1  -6   5       42.95       40.31      3.10 o 
   2  -6   5      167.59      161.67      4.82 o 
   3  -6   5      200.19      191.27      8.57 o 
   4  -6   5       21.14       23.32      2.70 o 
   5  -6   5        9.03        8.57      1.57 o 
   6  -6   5        1.38        1.37      1.19 o 
  -6  -5   5        0.09        1.31      1.91 o 
  -5  -5   5       21.58       21.48      3.44 o 
  -4  -5   5       51.27       45.19      4.24 o 
  -3  -5   5        2.05        3.36      1.08 o 
  -2  -5   5      156.13      160.83      4.93 o 
  -1  -5   5      353.96      352.34      8.22 o 
   0  -5   5      335.48      337.76      6.12 o 
   1  -5   5        1.47        1.03      0.62 o 
   2  -5   5      173.00      177.29      5.22 o 
   3  -5   5       52.32       46.35      2.37 o 
   4  -5   5      134.65      128.87      4.39 o 
   5  -5   5      150.68      138.77      4.73 o 
   6  -5   5        8.55       11.00      2.35 o 
  -6  -4   5        1.84       -0.35      1.66 o 
  -5  -4   5        2.02        1.73      1.54 o 
  -4  -4   5        0.19        0.52      1.16 o 
  -3  -4   5      173.38      174.86      7.49 o 
  -2  -4   5      273.30      265.71      6.74 o 
  -1  -4   5        0.13        0.06      0.36 o 
   0  -4   5      287.89      281.38      5.17 o 
   1  -4   5      432.42      432.74      7.29 o 
   2  -4   5      608.10      598.07     12.27 o 
   3  -4   5       54.55       47.73      5.81 o 
   4  -4   5      402.39      379.72      8.87 o 
   5  -4   5       28.74       30.62      2.15 o 
   6  -4   5       53.17       53.12      3.82 o 
   7  -4   5       49.36       56.54      4.36 o 
  -7  -3   5        1.03        0.89      2.11 o 
  -6  -3   5        3.47        2.06      1.83 o 
  -5  -3   5        2.64        2.33      1.49 o 
  -4  -3   5       11.44       12.56      2.25 o 
  -3  -3   5       32.49       37.96      2.95 o 
  -2  -3   5        0.49        1.14      0.68 o 
  -1  -3   5      658.18      650.44     10.44 o 
   0  -3   5      444.18      435.88      7.26 o 
   1  -3   5        1.92        3.34      0.47 o 
   2  -3   5      138.76      128.06      3.20 o 
   3  -3   5      116.87      120.07      3.63 o 
   4  -3   5      377.26      363.10      8.33 o 
   5  -3   5       50.88       45.24      3.05 o 
   6  -3   5      246.64      270.27      9.87 o 
   7  -3   5        6.35        6.69      2.11 o 
   8  -3   5        8.62       11.79      2.97 o 
  -7  -2   5        3.95        3.86      2.40 o 
  -6  -2   5        2.17        2.65      1.81 o 
  -5  -2   5        0.07        0.00      1.29 o 
  -4  -2   5       57.15       62.39      4.04 o 
  -3  -2   5       59.96       54.05      3.37 o 
  -2  -2   5       85.83       94.80      4.34 o 
  -1  -2   5      319.11      327.77      5.74 o 
   0  -2   5        1.18        0.16      0.29 o 
   1  -2   5     1256.68     1362.38     20.26 o 
   2  -2   5      240.31      254.98      4.48 o 
   3  -2   5        9.94        6.91      2.20 o 
   4  -2   5       14.57       11.79      1.18 o 
   5  -2   5       19.40       22.94      3.11 o 
   6  -2   5      108.41      119.61      5.60 o 
   7  -2   5        9.84       10.55      2.18 o 
   8  -2   5       57.89       61.72      4.63 o 
  -7  -1   5        1.54       -0.07      1.71 o 
  -6  -1   5        0.12       -0.89      1.21 o 
  -5  -1   5       45.77       50.74      3.82 o 
  -4  -1   5       14.64       14.10      2.08 o 
  -3  -1   5       11.47       12.44      1.73 o 
  -2  -1   5      440.02      463.44     13.82 o 
  -1  -1   5      523.44      592.43     11.51 o 
   0  -1   5      512.65      538.35      8.49 o 
   1  -1   5      531.50      563.87      9.04 o 
   2  -1   5       24.30       39.74      1.16 o 
   3  -1   5     1006.60     1127.29     17.06 o 
   4  -1   5      152.42      166.11      6.48 o 
   5  -1   5       26.00       26.07      1.70 o 
   6  -1   5        0.07       -0.40      1.02 o 
   7  -1   5        7.97        8.97      2.08 o 
   8  -1   5       16.23       17.59      2.90 o 
  -7   0   5        2.84        2.50      1.86 o 
  -6   0   5        1.16        0.02      1.49 o 
  -5   0   5        0.48       -0.40      1.26 o 
  -4   0   5        7.50        7.78      1.66 o 
  -3   0   5      385.29      406.39     12.59 o 
  -2   0   5       31.15       25.10      1.93 o 
  -1   0   5      161.10      161.21      5.58 o 
   0   0   5     1108.33     1079.12     19.83 o 
   1   0   5      813.47      858.59     15.99 o 
   2   0   5      553.51      589.67     11.40 o 
   3   0   5       45.85       48.52      1.37 o 
   4   0   5      128.86      156.24      3.32 o 
   5   0   5      312.54      325.89      6.09 o 
   6   0   5       71.17       75.82      3.07 o 
   7   0   5       11.96       12.78      1.67 o 
   8   0   5        1.15        3.96      1.78 o 
  -7   1   5        8.83       11.96      2.15 o 
  -6   1   5        3.77        3.63      1.97 o 
  -5   1   5       23.93       20.86      2.48 o 
  -4   1   5       55.52       64.50      3.69 o 
  -3   1   5        7.33        5.45      1.26 o 
  -2   1   5       36.74       32.04      2.16 o 
  -1   1   5     1661.68     1740.94     44.82 o 
   0   1   5       10.92       11.28      0.80 o 
   1   1   5      496.35      503.57      9.80 o 
   2   1   5      549.18      528.65     10.35 o 
   3   1   5      231.58      247.86      4.39 o 
   4   1   5      133.02      138.80      3.04 o 
   5   1   5       10.03       13.76      1.08 o 
   6   1   5       69.99       65.80      4.33 o 
   7   1   5       47.94       44.25      2.53 o 
   8   1   5       11.13        9.61      2.38 o 
  -7   2   5       31.58       31.17      4.73 o 
  -6   2   5        2.08        1.24      1.16 o 
  -5   2   5        7.28        7.60      1.41 o 
  -4   2   5       33.24       32.52      3.05 o 
  -3   2   5      195.74      194.28      5.10 o 
  -2   2   5      423.89      431.27      9.03 o 
  -1   2   5       24.19       22.83      1.20 o 
   0   2   5       13.08       14.01      1.35 o 
   1   2   5     1808.32     2031.93     36.58 o 
   2   2   5        1.27        0.67      0.35 o 
   3   2   5      173.83      178.56      4.34 o 
   4   2   5       43.85       44.87      2.94 o 
   5   2   5       37.58       38.30      1.90 o 
   6   2   5       19.76       18.49      1.55 o 
   7   2   5        8.25        6.96      1.02 o 
  -7   3   5        8.80        8.10      3.12 o 
  -6   3   5       28.43       28.71      3.94 o 
  -5   3   5      226.71      236.16      6.52 o 
  -4   3   5        6.69        9.25      1.29 o 
  -3   3   5       10.07        8.78      1.09 o 
  -2   3   5      149.77      154.79      4.90 o 
  -1   3   5      706.30      800.71     15.27 o 
   0   3   5      892.66      975.27     18.14 o 
   1   3   5       71.18       61.95      1.81 o 
   2   3   5       12.48        9.88      0.78 o 
   3   3   5      487.65      553.06     11.03 o 
   4   3   5        3.93        5.65      0.82 o 
   5   3   5       16.91       19.85      1.97 o 
   6   3   5        1.35        1.93      0.70 o 
   7   3   5        6.54        8.32      2.03 o 
   8   3   5        1.20        0.12      1.41 o 
  -6   4   5        0.33        0.20      1.78 o 
  -5   4   5       21.70       14.42      2.68 o 
  -4   4   5      126.00      119.01      4.08 o 
  -3   4   5      838.94      854.22     16.91 o 
  -2   4   5       93.48      105.67      3.24 o 
  -1   4   5      111.96      123.89      3.44 o 
   0   4   5      112.53      143.15      3.63 o 
   1   4   5      355.25      397.57      8.13 o 
   2   4   5      459.01      456.67      9.25 o 
   3   4   5      117.31      101.23      2.74 o 
   4   4   5       22.63       21.40      2.58 o 
   5   4   5       57.58       65.94      4.19 o 
   6   4   5        0.17        1.44      1.14 o 
   7   4   5        0.79        3.12      1.46 o 
   8   4   5        0.05       -0.30      1.34 o 
  -6   5   5       33.07       28.49      3.89 o 
  -5   5   5       11.99       13.15      2.70 o 
  -4   5   5       24.64       29.95      3.27 o 
  -3   5   5       39.33       38.11      2.28 o 
  -2   5   5      418.11      444.96      9.64 o 
  -1   5   5     1344.73     1382.79     25.82 o 
   0   5   5       65.39       66.65      2.33 o 
   1   5   5       40.35       40.35      1.73 o 
   2   5   5       14.15       14.09      1.08 o 
   3   5   5       30.43       34.15      1.74 o 
   4   5   5       62.91       62.63      2.61 o 
   5   5   5       27.49       26.98      3.02 o 
   6   5   5        2.71        5.52      1.83 o 
   7   5   5        5.69        7.38      2.18 o 
   8   5   5        0.04        1.26      1.76 o 
  -5   6   5       23.64       24.13      3.52 o 
  -4   6   5      137.35      155.78      7.49 o 
  -3   6   5      113.67      118.25      5.90 o 
  -2   6   5      166.91      184.36      9.88 o 
  -1   6   5       67.21       64.45      2.54 o 
   0   6   5      751.76      757.55     22.45 o 
   1   6   5      934.68      949.43     18.42 o 
   2   6   5       20.10       19.77      1.45 o 
   3   6   5        1.01        1.84      0.68 o 
   4   6   5        4.19        1.90      0.78 o 
   5   6   5        5.85        3.42      1.54 o 
   6   6   5        3.79        0.67      1.36 o 
   7   6   5        2.96        5.72      2.11 o 
   8   6   5        0.01        0.79      1.98 o 
  -5   7   5        3.15        1.71      1.91 o 
  -4   7   5        0.02       -0.72      1.34 o 
  -3   7   5       24.86       28.42      3.10 o 
  -2   7   5      255.81      253.82      9.40 o 
  -1   7   5      361.49      365.95      8.51 o 
   0   7   5      321.69      329.38      7.80 o 
   1   7   5       15.37       15.89      1.55 o 
   2   7   5      385.38      383.38      9.39 o 
   3   7   5      306.30      291.54     17.14 o 
   4   7   5       15.94       19.98      2.33 o 
   5   7   5        0.79       -0.61      0.83 o 
   6   7   5        1.13        0.07      1.54 o 
   7   7   5        1.54       -1.07      1.56 o 
  -4   8   5       11.73       19.20      3.12 o 
  -3   8   5       11.63       10.13      2.20 o 
  -2   8   5        6.22        3.64      1.59 o 
  -1   8   5        9.72       13.20      2.20 o 
   0   8   5      162.31      167.22      5.02 o 
   1   8   5      231.70      224.38      6.77 o 
   2   8   5      164.61      153.65      6.25 o 
   3   8   5        2.99        3.09      1.02 o 
   4   8   5       56.13       54.21      5.59 o 
   5   8   5       46.02       50.94      4.73 o 
   6   8   5        4.45        9.64      2.77 o 
  -3   9   5       53.14       48.49      4.39 o 
  -2   9   5       19.98       25.15      3.25 o 
  -1   9   5       21.62       25.12      3.07 o 
   0   9   5        4.53        6.66      1.88 o 
   1   9   5       11.04       15.48      2.38 o 
   2   9   5       42.61       41.41      2.53 o 
   3   9   5       36.80       34.34      2.43 o 
   4   9   5       27.45       28.90      3.56 o 
   5   9   5        4.67        4.83      2.28 o 
  -1  10   5       62.33       66.53      4.91 o 
   0  10   5       24.78       35.55      3.54 o 
   1  10   5       25.39       31.36      3.39 o 
   2  10   5        0.99        1.86      1.34 o 
   3  10   5        6.68        8.98      1.65 o 
  -2  -8   6       17.96       16.13      3.22 o 
  -1  -8   6       37.35       33.74      3.89 o 
   0  -8   6        2.03        4.31      1.86 o 
   1  -8   6        0.00        0.99      1.51 o 
   2  -8   6       20.24       23.58      3.10 o 
  -4  -7   6        5.62        4.34      2.35 o 
  -3  -7   6       15.81        9.73      1.89 o 
  -2  -7   6       22.40       15.90      2.92 o 
  -1  -7   6       17.42       22.52      3.07 o 
   0  -7   6       87.78       88.57      5.33 o 
   1  -7   6      117.34      130.24      6.49 o 
   2  -7   6        0.05        1.39      1.31 o 
   3  -7   6        0.02        0.33      0.89 o 
   4  -7   6       15.72       14.66      1.87 o 
  -5  -6   6        0.39       -1.93      1.68 o 
  -4  -6   6        0.32       -0.07      1.54 o 
  -3  -6   6        1.15        1.35      1.28 o 
  -2  -6   6       45.49       51.95      2.90 o 
  -1  -6   6      155.07      165.39      7.54 o 
   0  -6   6      116.92      110.49      5.68 o 
   1  -6   6       64.09       69.41      4.31 o 
   2  -6   6      199.34      209.38      5.85 o 
   3  -6   6      180.69      175.86      7.78 o 
   4  -6   6        0.14       -0.26      0.86 o 
   5  -6   6        1.14       -1.23      0.90 o 
  -5  -5   6        3.47        1.98      1.68 o 
  -4  -5   6        1.95        3.07      1.66 o 
  -3  -5   6        4.58        3.06      1.14 o 
  -2  -5   6        0.35       -0.38      0.72 o 
  -1  -5   6        0.82        0.03      0.73 o 
   0  -5   6      170.08      166.78      4.58 o 
   1  -5   6      479.33      480.34     10.37 o 
   2  -5   6      263.89      262.27      6.61 o 
   3  -5   6       30.57       30.35      2.53 o 
   4  -5   6      124.41      129.34      4.41 o 
   5  -5   6      110.40      109.87      6.63 o 
   6  -5   6        2.79        1.23      1.14 o 
  -6  -4   6        0.50        1.31      1.71 o 
  -5  -4   6        0.26        0.27      1.41 o 
  -4  -4   6        4.07        2.03      1.39 o 
  -3  -4   6       24.69       21.36      2.68 o 
  -2  -4   6        0.93        0.07      0.68 o 
  -1  -4   6       13.25       16.25      1.05 o 
   0  -4   6       12.20       16.05      1.01 o 
   1  -4   6        1.83       -0.05      0.58 o 
   2  -4   6      183.47      191.87      9.76 o 
   3  -4   6      379.81      377.39      8.67 o 
   4  -4   6      203.43      213.23      5.90 o 
   5  -4   6        0.08        0.62      0.85 o 
   6  -4   6       23.10       28.24      2.35 o 
   7  -4   6       23.91       22.26      2.29 o 
  -6  -3   6        0.13        1.49      1.88 o 
  -5  -3   6        0.47        1.61      1.54 o 
  -4  -3   6        6.98        2.68      1.36 o 
  -3  -3   6        0.71        0.97      0.97 o 
  -2  -3   6        3.97        3.50      0.88 o 
  -1  -3   6      190.03      202.63      4.11 o 
   0  -3   6       31.95       35.38      1.33 o 
   1  -3   6       28.19       34.08      1.25 o 
   2  -3   6       89.90       79.78      2.70 o 
   3  -3   6        8.34        8.07      1.06 o 
   4  -3   6       56.41       63.36      2.61 o 
   5  -3   6      119.21      114.41      3.91 o 
   6  -3   6       77.08       67.29      8.43 o 
   7  -3   6        5.79        4.33      1.46 o 
  -7  -2   6        8.86       11.02      3.25 o 
  -6  -2   6        0.35       -0.10      1.73 o 
  -5  -2   6        2.08       -0.07      1.26 o 
  -4  -2   6        0.48        0.22      0.94 o 
  -3  -2   6        4.85        5.33      1.44 o 
  -2  -2   6       15.49       11.15      1.73 o 
  -1  -2   6       59.69       81.73      2.17 o 
   0  -2   6       25.40       38.35      1.33 o 
   1  -2   6      594.74      677.60     10.64 o 
   2  -2   6      206.90      222.36      4.10 o 
   3  -2   6       51.65       51.95      3.09 o 
   4  -2   6       50.94       49.51      2.14 o 
   5  -2   6        8.72        8.66      1.21 o 
   6  -2   6        2.91        4.78      1.19 o 
   7  -2   6       27.56       26.56      3.69 o 
   8  -2   6       20.80       13.08      3.12 o 
  -7  -1   6        0.09        0.72      2.03 o 
  -6  -1   6        0.41        2.28      1.66 o 
  -5  -1   6       78.39       81.63      5.06 o 
  -4  -1   6        4.23        2.35      1.31 o 
  -3  -1   6       37.23       37.02      2.82 o 
  -2  -1   6        2.73        6.09      1.29 o 
  -1  -1   6       54.49       59.32      2.10 o 
   0  -1   6        9.63        8.06      1.61 o 
   1  -1   6      364.91      433.51      7.04 o 
   2  -1   6       51.11       78.06      1.84 o 
   3  -1   6      434.83      457.13      7.53 o 
   4  -1   6      141.06      151.85      3.45 o 
   5  -1   6       21.75       22.52      2.34 o 
   6  -1   6        0.23        1.04      0.82 o 
   7  -1   6        0.07       -0.62      1.31 o 
   8  -1   6        0.80        1.09      1.78 o 
  -7   0   6       12.20       10.18      2.60 o 
  -6   0   6       10.67        9.41      2.20 o 
  -5   0   6        5.15        7.11      1.96 o 
  -4   0   6        0.62       -0.22      0.97 o 
  -3   0   6      359.59      386.11     12.26 o 
  -2   0   6       29.05       28.00      2.18 o 
  -1   0   6      314.35      310.44      9.61 o 
   0   0   6        0.05        0.36      0.37 o 
   1   0   6       66.18       86.09      2.49 o 
   2   0   6       25.73       20.34      1.16 o 
   3   0   6      212.38      234.65      5.31 o 
   4   0   6        7.87       13.46      1.21 o 
   5   0   6       66.96       58.81      2.70 o 
   6   0   6       16.17       15.38      2.43 o 
   7   0   6        3.07        4.06      1.83 o 
   8   0   6        3.79        3.52      2.01 o 
  -7   1   6        0.42        0.34      1.80 o 
  -6   1   6       14.95       19.02      2.26 o 
  -5   1   6       88.02       94.27      5.08 o 
  -4   1   6       64.82       64.23      3.92 o 
  -3   1   6      115.25      127.19      5.40 o 
  -2   1   6        7.12        9.93      1.46 o 
  -1   1   6      929.65      919.72     24.77 o 
   0   1   6       86.06       60.44      1.99 o 
   1   1   6      644.23      652.17     12.58 o 
   2   1   6        1.17        1.70      0.54 o 
   3   1   6        2.65        3.44      1.07 o 
   4   1   6       54.88       48.26      1.51 o 
   5   1   6       29.75       28.86      1.35 o 
   6   1   6        1.59        1.24      0.77 o 
   7   1   6        1.07       -0.27      1.19 o 
   8   1   6        0.09       -0.35      1.46 o 
  -7   2   6       33.69       42.09      5.57 o 
  -6   2   6        4.18        5.00      1.50 o 
  -5   2   6        2.19        2.01      1.30 o 
  -4   2   6       76.80       85.00      4.77 o 
  -3   2   6      269.53      279.69      6.82 o 
  -2   2   6      190.09      188.65      4.82 o 
  -1   2   6     1128.90     1192.92     22.19 o 
   0   2   6      103.52      124.89      3.12 o 
   1   2   6      916.93     1019.85     23.05 o 
   2   2   6      132.45      140.09      3.62 o 
   3   2   6      346.84      380.35      8.14 o 
   4   2   6        1.38        0.72      0.38 o 
   5   2   6        0.31        1.03      1.00 o 
   6   2   6       31.10       31.15      1.89 o 
   7   2   6        4.82        3.54      1.36 o 
   8   2   6        1.31       -0.42      1.16 o 
  -6   3   6       26.26       22.87      3.89 o 
  -5   3   6      153.60      166.18      5.35 o 
  -4   3   6       22.94       20.44      3.44 o 
  -3   3   6        8.47        7.95      1.75 o 
  -2   3   6       82.87       77.72      3.93 o 
  -1   3   6      263.50      289.60      8.35 o 
   0   3   6      255.92      276.57      8.09 o 
   1   3   6     2589.48     2902.96     51.71 o 
   2   3   6      134.40      157.59      3.99 o 
   3   3   6      154.40      187.24      6.66 o 
   4   3   6       37.13       40.12      1.83 o 
   5   3   6       75.39       67.93      4.11 o 
   6   3   6        0.62        0.66      0.64 o 
   7   3   6        0.01       -1.45      0.97 o 
   8   3   6        6.67        4.71      2.03 o 
  -6   4   6        0.89        0.69      1.91 o 
  -5   4   6        3.64        1.98      1.73 o 
  -4   4   6      177.71      150.68     10.71 o 
  -3   4   6      367.03      354.90      8.22 o 
  -2   4   6       40.32       36.54      1.83 o 
  -1   4   6       28.78       26.67      1.49 o 
   0   4   6       31.48       29.57      1.42 o 
   1   4   6      154.59      158.25      3.86 o 
   2   4   6      158.89      152.14      4.25 o 
   3   4   6     1089.31     1090.32     16.65 o 
   4   4   6       17.00       17.00      1.24 o 
   5   4   6        7.99        9.98      2.03 o 
   6   4   6        2.84        1.96      1.26 o 
   7   4   6        6.29        6.64      2.03 o 
   8   4   6        0.00       -0.92      1.41 o 
  -6   5   6       16.14       22.64      3.74 o 
  -5   5   6       47.52       40.39      4.16 o 
  -4   5   6        4.25        4.34      1.66 o 
  -3   5   6       32.55       34.20      2.10 o 
  -2   5   6      465.17      467.74     10.17 o 
  -1   5   6      535.63      531.68     11.06 o 
   0   5   6        4.59        3.79      0.77 o 
   1   5   6       66.31       72.55      2.80 o 
   2   5   6       31.64       29.29      1.48 o 
   3   5   6      107.68      111.62      3.35 o 
   4   5   6       60.15       58.06      3.96 o 
   5   5   6      188.50      182.16      8.03 o 
   6   5   6        0.20        0.22      1.14 o 
   7   5   6        0.96        0.05      1.44 o 
   8   5   6        0.30       -2.19      1.46 o 
  -5   6   6        9.32       13.01      2.82 o 
  -4   6   6       51.36       64.69      4.73 o 
  -3   6   6      100.79      100.59      5.38 o 
  -2   6   6       20.05       19.87      2.24 o 
  -1   6   6      240.21      242.98      6.08 o 
   0   6   6      315.85      322.75      7.45 o 
   1   6   6      348.36      348.39      8.91 o 
   2   6   6      116.72      121.60      8.96 o 
   3   6   6       83.53       84.71      3.02 o 
   4   6   6        3.74        2.97      1.51 o 
   5   6   6       21.48       28.44      3.34 o 
   6   6   6       11.50       11.32      2.55 o 
   7   6   6       25.12       21.58      3.42 o 
  -4   7   6        5.16        4.31      1.88 o 
  -3   7   6       40.95       43.06      3.74 o 
  -2   7   6       46.54       46.41      3.42 o 
  -1   7   6       50.61       50.81      2.46 o 
   0   7   6       34.03       34.40      2.44 o 
   1   7   6      413.12      420.19     10.96 o 
   2   7   6       59.39       61.18      2.62 o 
   3   7   6       60.38       62.22      2.71 o 
   4   7   6       52.38       55.23      4.34 o 
   5   7   6       33.30       30.77      3.69 o 
   6   7   6        0.23       -0.69      1.36 o 
   7   7   6        0.59        0.99      1.86 o 
  -4   8   6        7.50        7.01      2.11 o 
  -3   8   6        0.40        1.61      1.36 o 
  -2   8   6       10.62       15.73      2.53 o 
  -1   8   6       70.87       71.44      4.39 o 
   0   8   6       18.26       22.21      3.12 o 
   1   8   6       12.41       12.49      1.46 o 
   2   8   6       26.90       26.01      6.52 o 
   4   8   6       10.27       11.54      2.60 o 
   5   8   6        2.55        5.70      2.25 o 
   6   8   6        5.37        2.08      2.03 o 
  -2   9   6       14.81       17.19      2.82 o 
  -1   9   6        0.20        1.39      1.34 o 
   0   9   6        0.86       -0.15      1.16 o 
   1   9   6       25.77       30.64      2.25 o 
   2   9   6        6.56        7.32      1.42 o 
   3   9   6        7.17        6.96      2.23 o 
   4   9   6       15.07       11.94      2.75 o 
   5   9   6       28.18       30.37      4.11 o 
   0  10   6        5.85        8.08      2.20 o 
   1  10   6        1.46        3.12      1.56 o 
   3  10   6        0.40        1.63      2.13 o 
   0  -8   7        2.09        2.28      1.71 o 
  -3  -7   7        0.01        0.08      1.21 o 
  -2  -7   7        2.52        0.00      1.81 o 
  -1  -7   7        1.75        3.10      1.83 o 
   0  -7   7       10.48       13.03      2.45 o 
   1  -7   7        2.84        4.11      1.78 o 
   2  -7   7        0.01        1.29      1.49 o 
   3  -7   7        0.76        0.87      1.34 o 
  -4  -6   7        0.05       -1.31      1.51 o 
  -3  -6   7        6.74        6.89      1.56 o 
  -2  -6   7        8.47        8.19      1.48 o 
  -1  -6   7       11.28       14.89      2.63 o 
   0  -6   7        2.95        1.83      1.54 o 
   1  -6   7        2.36        3.84      1.63 o 
   2  -6   7        6.26        7.23      1.35 o 
   3  -6   7        9.25       11.76      1.58 o 
   4  -6   7        3.45        2.20      1.08 o 
   5  -6   7        0.83        0.64      1.00 o 
  -5  -5   7        0.69        1.88      1.96 o 
  -4  -5   7        0.23        1.61      1.51 o 
  -3  -5   7        7.62        6.79      1.98 o 
  -2  -5   7       16.21       16.39      2.04 o 
  -1  -5   7       18.12       18.38      1.71 o 
   0  -5   7       78.75       80.39      4.58 o 
   1  -5   7       89.76       86.94      3.19 o 
   2  -5   7        0.20        0.23      1.00 o 
   3  -5   7       10.87       10.86      1.44 o 
   4  -5   7        5.19        2.78      1.03 o 
   5  -5   7        2.84        3.89      1.23 o 
   6  -5   7        0.93        1.04      1.71 o 
  -5  -4   7        0.05        1.66      1.56 o 
  -4  -4   7        0.55        0.22      1.29 o 
  -3  -4   7        5.86        3.77      1.54 o 
  -2  -4   7        0.01        0.65      0.84 o 
  -1  -4   7       50.41       49.18      1.82 o 
   0  -4   7      111.82      104.39      2.71 o 
   1  -4   7       28.18       22.20      1.55 o 
   2  -4   7      133.10      128.33      3.96 o 
   3  -4   7       74.16       80.25      3.09 o 
   4  -4   7        0.21        0.26      0.72 o 
   5  -4   7        2.24        3.02      1.67 o 
   6  -4   7        6.12        5.99      2.18 o 
   7  -4   7        0.00       -0.37      1.71 o 
  -6  -3   7        0.11        1.51      1.76 o 
  -5  -3   7        3.71        2.48      1.66 o 
  -4  -3   7       11.67       13.33      2.43 o 
  -3  -3   7        0.00       -0.42      1.04 o 
  -2  -3   7        0.16       -0.02      0.89 o 
  -1  -3   7        6.27        5.61      0.97 o 
   0  -3   7        2.51        2.70      0.57 o 
   1  -3   7       97.00       98.57      2.45 o 
   2  -3   7       71.90       65.33      2.49 o 
   3  -3   7       47.53       43.60      2.11 o 
   4  -3   7       68.90       64.78      2.67 o 
   5  -3   7        9.65       13.97      1.50 o 
   6  -3   7        0.02        1.02      1.49 o 
   7  -3   7        0.21        0.05      1.61 o 
  -6  -2   7        0.02       -0.64      1.63 o 
  -5  -2   7        0.06       -0.94      1.36 o 
  -4  -2   7        0.49        1.63      1.26 o 
  -3  -2   7       54.29       69.53      4.29 o 
  -2  -2   7       97.20      105.31      4.98 o 
  -1  -2   7        9.16        8.82      1.03 o 
   0  -2   7       15.47       16.00      0.96 o 
   1  -2   7        9.84       11.99      0.82 o 
   2  -2   7        0.29        0.23      0.33 o 
   3  -2   7       97.38      109.35      3.31 o 
   4  -2   7        4.87        3.69      0.84 o 
   5  -2   7       33.66       36.02      3.57 o 
   6  -2   7       23.54       21.43      3.22 o 
   7  -2   7        1.27       -0.37      1.54 o 
   8  -2   7        0.00       -0.32      1.76 o 
  -6  -1   7        0.53        1.09      1.68 o 
  -5  -1   7        6.43        6.61      1.93 o 
  -4  -1   7        8.10        8.35      1.93 o 
  -3  -1   7        1.01        0.25      0.84 o 
  -2  -1   7        0.07        0.50      0.74 o 
  -1  -1   7      249.77      233.04      5.53 o 
   0  -1   7      393.75      394.65      6.74 o 
   1  -1   7       87.22       86.41      2.09 o 
   2  -1   7       63.79       60.81      2.11 o 
   3  -1   7       40.57       44.04      1.43 o 
   4  -1   7        3.37        2.77      0.71 o 
   5  -1   7       52.65       49.80      3.67 o 
   6  -1   7        0.25        1.91      1.49 o 
   7  -1   7        8.28        9.51      2.45 o 
   8  -1   7        7.99        8.05      2.58 o 
  -6   0   7        0.06        0.05      1.63 o 
  -5   0   7       18.87       14.69      2.48 o 
  -4   0   7        8.06        8.22      1.81 o 
  -3   0   7       58.34       60.14      3.69 o 
  -2   0   7       57.19       54.02      3.20 o 
  -1   0   7        5.44        4.66      1.09 o 
   0   0   7        6.67       11.10      1.24 o 
   1   0   7      452.15      399.49     10.23 o 
   2   0   7      509.39      473.21     10.07 o 
   3   0   7       46.29       45.58      3.06 o 
   4   0   7       35.31       33.09      1.76 o 
   5   0   7        9.35       10.40      1.75 o 
   6   0   7        0.26        0.02      1.14 o 
   7   0   7       14.15       17.29      2.82 o 
   8   0   7        0.38       -0.84      1.36 o 
  -6   1   7        0.00        0.71      1.23 o 
  -5   1   7        3.27        4.29      1.59 o 
  -4   1   7        5.15        6.52      1.73 o 
  -3   1   7      163.22      177.44      6.97 o 
  -2   1   7       69.51       74.25      3.79 o 
  -1   1   7      171.25      169.28      6.20 o 
   0   1   7       74.34       93.44      2.80 o 
   1   1   7       20.38       28.46      1.41 o 
   2   1   7        9.47       11.57      1.02 o 
   3   1   7      270.78      271.22      6.26 o 
   4   1   7      187.96      187.63     13.04 o 
   5   1   7        2.74        3.85      0.86 o 
   6   1   7        8.79        8.13      1.23 o 
   7   1   7        0.02        0.79      1.09 o 
   8   1   7        0.10        0.69      1.44 o 
  -6   2   7        6.25        9.56      1.98 o 
  -5   2   7        0.03       -0.13      0.96 o 
  -4   2   7        0.97        0.75      0.92 o 
  -3   2   7       41.85       38.71      2.18 o 
  -2   2   7       18.43       16.35      3.28 o 
  -1   2   7      413.77      435.21      9.07 o 
   0   2   7      212.21      213.73      5.72 o 
   1   2   7       49.48       56.23      3.80 o 
   2   2   7       12.33       13.73      1.10 o 
   3   2   7       30.36       30.49      2.75 o 
   4   2   7        7.06        4.91      0.85 o 
   5   2   7       51.46       59.05      3.18 o 
   6   2   7       24.71       22.77      4.24 o 
   7   2   7        0.00       -0.65      0.76 o 
   8   2   7        1.42        0.00      1.34 o 
  -6   3   7       32.70       37.72      4.14 o 
  -5   3   7        1.00        1.31      1.15 o 
  -4   3   7        6.28        6.09      2.06 o 
  -3   3   7        0.84        1.18      0.84 o 
  -2   3   7       48.61       44.56      2.79 o 
  -1   3   7      220.91      212.38      5.14 o 
   0   3   7        1.72       -0.14      0.39 o 
   1   3   7      235.55      250.12      5.33 o 
   2   3   7      265.02      268.20      6.17 o 
   3   3   7        0.16        0.41      0.61 o 
   4   3   7        0.87        1.25      0.59 o 
   5   3   7        4.97        2.73      0.89 o 
   6   3   7        1.23        0.60      0.66 o 
   7   3   7        6.86        6.32      1.86 o 
   8   3   7        2.39        1.44      1.61 o 
  -6   4   7        2.19        1.73      2.11 o 
  -5   4   7       36.94       39.55      2.65 o 
  -4   4   7      193.42      202.63      5.84 o 
  -3   4   7        0.41        0.82      0.82 o 
  -2   4   7        2.36        3.79      0.95 o 
  -1   4   7        3.99        1.22      0.62 o 
   0   4   7      190.96      175.15      4.37 o 
   1   4   7      232.18      230.91      5.22 o 
   2   4   7        0.68       -0.16      0.40 o 
   3   4   7       86.90       91.56      2.95 o 
   4   4   7       91.18       83.61      2.86 o 
   5   4   7        0.45       -0.19      0.61 o 
   6   4   7        0.77        1.34      1.19 o 
   7   4   7        0.25       -0.37      1.16 o 
   8   4   7        0.35        0.64      1.54 o 
  -5   5   7        0.55        1.24      1.76 o 
  -4   5   7        4.24        4.33      1.23 o 
  -3   5   7      118.53      114.73      3.95 o 
  -2   5   7      526.58      554.08     11.80 o 
  -1   5   7        3.16        3.78      0.90 o 
   0   5   7       14.62       15.21      1.35 o 
   1   5   7        0.17       -0.52      0.35 o 
   2   5   7       64.71       70.45      4.09 o 
   3   5   7       12.34       12.92      1.17 o 
   4   5   7        2.53        4.86      1.49 o 
   5   5   7       33.14       31.59      3.32 o 
   6   5   7        7.66        2.95      1.54 o 
   7   5   7        0.50       -0.32      1.19 o 
   8   5   7        0.09        0.20      1.56 o 
  -5   6   7        0.38       -0.84      1.61 o 
  -4   6   7        0.15        1.16      1.61 o 
  -3   6   7        5.61        4.74      1.23 o 
  -2   6   7        3.09        4.22      1.09 o 
  -1   6   7       88.12       80.22      5.34 o 
   0   6   7      643.92      660.41     13.52 o 
   1   6   7       44.90       43.57      2.04 o 
   2   6   7        0.42        0.37      1.02 o 
   3   6   7        0.03        0.82      1.11 o 
   4   6   7        2.27        2.08      1.24 o 
   5   6   7        6.08        5.18      1.86 o 
   6   6   7        0.07        0.32      1.34 o 
   7   6   7        4.07        2.35      1.78 o 
  -4   7   7        2.01       -0.02      1.54 o 
  -3   7   7        0.12        0.62      1.21 o 
  -2   7   7        2.32        3.25      1.36 o 
  -1   7   7        4.52        8.18      1.27 o 
   0   7   7        0.37       -0.04      0.65 o 
   1   7   7        1.62        1.46      0.78 o 
   2   7   7      373.27      383.23     13.30 o 
   3   7   7       45.29       49.48      3.96 o 
   4   7   7        4.84        3.59      1.63 o 
   5   7   7        0.48        1.34      1.49 o 
   6   7   7        0.12        1.09      1.49 o 
   7   7   7        3.73        4.66      2.20 o 
  -3   8   7       23.68       23.16      3.10 o 
  -2   8   7        0.91        2.06      1.39 o 
  -1   8   7        0.29        1.31      1.26 o 
   0   8   7       13.89       14.15      3.06 o 
   1   8   7        2.32        2.78      1.59 o 
   2   8   7        2.57        0.47      1.41 o 
   3   8   7        1.35        1.11      1.56 o 
   4   8   7       83.36       80.04      5.50 o 
   5   8   7       11.51       13.20      2.87 o 
   6   8   7        0.66       -0.45      1.61 o 
  -2   9   7        2.92        8.99      2.35 o 
  -1   9   7       26.61       33.62      3.39 o 
   0   9   7        0.10        2.95      1.46 o 
   1   9   7        0.49        1.91      1.59 o 
   2   9   7        4.08        1.14      1.44 o 
   3   9   7        8.39       11.15      2.55 o 
   4   9   7        4.85        1.78      1.81 o 
   5   9   7        0.00        1.39      1.88 o 
   0  10   7        1.52        6.59      2.08 o 
   2  10   7        0.49        0.02      1.56 o 
   3  10   7        0.05       -0.10      1.73 o 
  -2  -7   8        0.35        0.15      1.81 o 
  -1  -7   8        8.40        4.53      2.23 o 
   0  -7   8        0.43       -0.07      1.41 o 
   1  -7   8        0.43        0.27      1.39 o 
   2  -7   8       33.45       36.10      3.74 o 
   3  -7   8        4.79        4.98      1.91 o 
  -3  -6   8        1.14        1.54      1.59 o 
  -2  -6   8       13.25       17.29      3.27 o 
  -1  -6   8       11.73       16.70      2.87 o 
   0  -6   8        4.89        7.41      2.08 o 
   1  -6   8       73.48       70.69      4.63 o 
   2  -6   8        0.56       -0.23      1.04 o 
   3  -6   8        6.49        3.10      1.28 o 
   4  -6   8       76.01       75.26      6.75 o 
  -4  -5   8        3.42        1.51      1.81 o 
  -3  -5   8        9.92       10.28      2.33 o 
  -2  -5   8        0.03       -0.53      0.91 o 
  -1  -5   8        1.48        0.78      0.81 o 
   0  -5   8       19.14       22.54      2.80 o 
   1  -5   8        7.90       11.36      1.40 o 
   2  -5   8       45.24       57.03      2.71 o 
   3  -5   8      170.65      179.56      5.40 o 
   4  -5   8        5.84        7.50      2.48 o 
   5  -5   8        4.51        0.97      1.49 o 
  -5  -4   8        2.89        3.59      1.91 o 
  -4  -4   8        6.32        8.17      2.33 o 
  -3  -4   8        2.42        0.22      1.31 o 
  -2  -4   8       19.62       21.15      1.99 o 
  -1  -4   8       49.27       45.53      5.23 o 
   0  -4   8        0.30        0.16      0.69 o 
   1  -4   8        1.05        2.59      0.81 o 
   2  -4   8       25.17       23.34      1.74 o 
   3  -4   8        5.86        7.34      2.46 o 
   4  -4   8       55.25       62.69      4.51 o 
   5  -4   8       94.64      101.78      6.17 o 
   6  -4   8        4.32        1.96      1.61 o 
  -5  -3   8        3.77        6.44      2.33 o 
  -4  -3   8        4.87        4.43      1.73 o 
  -3  -3   8       17.93       17.04      2.55 o 
  -2  -3   8       14.52       14.79      2.16 o 
  -1  -3   8        0.01        0.29      0.50 o 
   0  -3   8       63.89       67.41      2.10 o 
   1  -3   8      194.04      191.94      4.00 o 
   2  -3   8        5.41        6.21      1.04 o 
   3  -3   8        0.64        0.97      0.69 o 
   4  -3   8       43.71       41.03      3.77 o 
   5  -3   8       11.22       11.52      2.35 o 
   6  -3   8       22.20       18.53      3.12 o 
   7  -3   8       20.17       23.01      3.72 o 
  -6  -2   8        0.24        0.12      1.83 o 
  -5  -2   8        1.83        3.15      1.83 o 
  -4  -2   8       11.02        9.46      2.13 o 
  -3  -2   8       29.88       27.28      2.87 o 
  -1  -2   8       53.18       53.92      2.39 o 
   0  -2   8        4.73        5.84      0.74 o 
   1  -2   8        0.66        1.38      0.46 o 
   2  -2   8       62.57       61.90      1.83 o 
   3  -2   8      331.99      323.57     11.22 o 
   4  -2   8       48.74       49.23      3.69 o 
   5  -2   8        5.73        3.84      1.63 o 
   6  -2   8       23.72       22.62      3.22 o 
   7  -2   8        4.80        7.78      2.55 o 
  -6  -1   8        4.80        3.12      2.01 o 
  -5  -1   8        4.31        5.62      1.83 o 
  -4  -1   8        0.46        2.06      1.49 o 
  -3  -1   8        1.34        1.63      1.14 o 
  -2  -1   8       34.64       38.48      2.92 o 
  -1  -1   8      140.23      137.02      5.70 o 
   0  -1   8       81.80       76.90      3.49 o 
   1  -1   8      111.61      117.71      2.69 o 
   2  -1   8        0.50        0.72      0.47 o 
   3  -1   8       13.20       15.99      1.51 o 
   4  -1   8       27.84       29.63      2.90 o 
   5  -1   8      181.86      191.90      8.28 o 
   6  -1   8       34.98       39.49      3.86 o 
   7  -1   8        3.02        1.91      1.54 o 
   8  -1   8        3.25        5.23      2.20 o 
  -6   0   8        1.12       -0.47      1.54 o 
  -5   0   8       11.46       10.80      2.40 o 
  -4   0   8       29.88       27.50      3.10 o 
  -3   0   8       14.10       15.81      2.28 o 
  -2   0   8        0.47        1.04      0.92 o 
  -1   0   8        6.05        3.29      1.19 o 
   0   0   8       72.99       74.62      2.58 o 
   1   0   8      310.20      293.81      6.62 o 
   2   0   8       90.46       82.99      2.75 o 
   3   0   8       68.28       67.75      3.02 o 
   4   0   8        3.16        3.39      0.81 o 
   5   0   8        7.81        5.18      1.61 o 
   6   0   8        8.26        5.55      1.83 o 
   7   0   8       33.04       35.68      3.77 o 
   8   0   8        6.89        6.74      2.28 o 
  -6   1   8        1.95        0.68      1.20 o 
  -5   1   8        1.34       -0.62      1.26 o 
  -4   1   8       23.02       21.85      2.70 o 
  -3   1   8       83.90       78.39      4.44 o 
  -2   1   8       75.57       76.85      4.06 o 
  -1   1   8       41.36       46.16      2.90 o 
   0   1   8        2.17        3.03      0.67 o 
   1   1   8       44.43       39.65      1.78 o 
   2   1   8       75.64       73.29      4.13 o 
   3   1   8      210.13      214.87      5.38 o 
   4   1   8       43.08       39.24      2.29 o 
   5   1   8       11.43        9.73      1.25 o 
   6   1   8        0.82        0.64      1.19 o 
   7   1   8        1.14       -0.57      1.09 o 
   8   1   8        1.06        0.59      1.61 o 
  -6   2   8        0.47       -0.73      2.28 o 
  -5   2   8       13.67       15.74      4.36 o 
  -4   2   8       14.87       15.24      1.81 o 
  -3   2   8        1.42       -0.52      0.79 o 
  -2   2   8       85.88       82.36      3.01 o 
  -1   2   8      154.49      146.90      4.04 o 
   0   2   8      124.05      120.96      3.25 o 
   1   2   8      202.51      200.48      5.02 o 
   2   2   8       23.14       25.88      1.56 o 
   3   2   8       35.72       31.09      1.68 o 
   4   2   8       42.57       46.31      2.16 o 
   5   2   8       80.85       79.12      3.04 o 
   6   2   8       11.25        9.37      1.33 o 
   7   2   8        1.85        4.01      1.59 o 
   8   2   8        0.01        1.26      1.46 o 
  -6   3   8       17.94       21.18      4.91 o 
  -5   3   8        1.72        2.79      1.28 o 
  -4   3   8        6.68        5.08      1.31 o 
  -3   3   8       48.56       46.15      2.49 o 
  -2   3   8       21.03       17.42      1.52 o 
  -1   3   8        0.05        0.85      0.62 o 
   0   3   8       24.88       19.90      1.24 o 
   1   3   8       32.39       30.57      2.40 o 
   2   3   8      151.26      153.02      4.59 o 
   3   3   8      279.45      287.44     12.72 o 
   4   3   8       42.15       47.58      2.17 o 
   5   3   8       15.67       13.47      1.91 o 
   6   3   8        7.51        4.86      2.13 o 
   7   3   8       19.44       15.37      1.67 o 
  -5   4   8        1.36        1.94      1.19 o 
  -4   4   8       60.16       58.33      5.33 o 
  -3   4   8       22.90       20.38      1.98 o 
  -2   4   8       52.80       49.29      2.34 o 
  -1   4   8       49.58       48.83      2.13 o 
   0   4   8        2.34        1.06      0.60 o 
   1   4   8       13.04       14.32      1.91 o 
   2   4   8        3.19        5.09      2.23 o 
   3   4   8        0.78        0.88      0.58 o 
   4   4   8       66.58       68.99      3.49 o 
   5   4   8       73.81       69.98      2.80 o 
   6   4   8       10.29        8.92      2.16 o 
   7   4   8        3.04        3.62      1.76 o 
   8   4   8        0.26       -0.69      1.41 o 
  -5   5   8       20.45       25.89      3.74 o 
  -4   5   8        0.22       -0.13      0.96 o 
  -3   5   8       33.06       33.26      2.24 o 
  -2   5   8      107.99      103.66      3.64 o 
  -1   5   8       65.74       58.14      2.51 o 
   0   5   8      111.07      110.82      5.30 o 
   1   5   8       37.43       38.87      3.00 o 
   2   5   8       10.36        9.64      1.83 o 
   3   5   8       13.56       13.96      1.31 o 
   4   5   8        3.45        3.60      0.84 o 
   5   5   8        3.54        3.69      1.59 o 
   6   5   8       14.89       14.89      2.75 o 
   7   5   8        7.77        5.13      1.91 o 
   8   5   8        0.58        2.08      1.83 o 
  -4   6   8        0.38        2.03      1.71 o 
  -3   6   8       96.40      110.82      4.13 o 
  -2   6   8        1.40        2.42      1.02 o 
  -1   6   8      104.36       99.31      3.49 o 
   0   6   8      117.30      110.49      5.58 o 
   1   6   8       13.50       15.48      2.30 o 
   2   6   8       30.44       35.26      3.32 o 
   3   6   8       25.54       23.02      2.85 o 
   4   6   8       33.56       31.94      3.39 o 
   5   6   8        0.49       -0.10      1.29 o 
   6   6   8        1.43        1.34      1.49 o 
   7   6   8        2.16        2.33      1.78 o 
  -4   7   8        0.06       -0.47      1.54 o 
  -3   7   8        2.90        1.07      1.34 o 
  -2   7   8        1.34        0.93      0.99 o 
  -1   7   8      204.86      221.34      6.08 o 
   0   7   8       26.27       24.55      2.92 o 
   1   7   8       67.59       67.75      4.61 o 
   2   7   8       59.88       59.91      4.29 o 
   3   7   8        2.19        3.49      1.59 o 
   4   7   8        0.00       -1.07      1.16 o 
   5   7   8        6.23        7.04      2.18 o 
   6   7   8       11.98       14.19      2.90 o 
   7   7   8        0.07        1.91      1.78 o 
  -3   8   8       21.90       23.73      3.17 o 
  -2   8   8        3.13        2.16      1.51 o 
  -1   8   8        1.35        1.12      0.99 o 
   0   8   8        8.47        5.08      1.98 o 
   1   8   8      193.05      202.02      8.92 o 
   2   8   8       48.33       44.47      4.06 o 
   3   8   8       20.95       23.04      3.32 o 
   4   8   8       13.26       12.58      2.75 o 
   5   8   8        1.78        0.74      1.68 o 
   6   8   8        0.64        3.07      2.08 o 
   1   9   8        0.02       -1.26      1.49 o 
   2   9   8        7.12        6.84      2.18 o 
   3   9   8       63.79       70.67      5.33 o 
   4   9   8       21.73       16.92      3.22 o 
   5   9   8        7.41        6.74      2.45 o 
   2  10   8        2.53        3.34      2.16 o 
  -2  -6   9        6.28        7.01      2.48 o 
  -1  -6   9        4.14        4.31      2.08 o 
   0  -6   9        2.74        4.66      2.13 o 
   1  -6   9        0.47       -1.16      1.26 o 
   2  -6   9        5.50        4.66      1.91 o 
   3  -6   9       10.14       19.42      2.87 o 
  -3  -5   9        0.33       -0.87      1.46 o 
  -2  -5   9        1.99        1.67      1.71 o 
  -1  -5   9        0.00        0.42      1.31 o 
   0  -5   9       69.99       79.91      5.08 o 
   1  -5   9        5.42        3.66      1.65 o 
   2  -5   9        0.97        1.28      0.89 o 
   3  -5   9       14.07       12.49      2.33 o 
   4  -5   9        1.88        1.54      1.51 o 
   5  -5   9        1.58        3.12      1.86 o 
  -4  -4   9        0.00        1.04      1.51 o 
  -3  -4   9        0.86       -0.79      1.26 o 
  -1  -4   9        9.58        9.80      1.52 o 
   0  -4   9        0.00        0.01      0.67 o 
   1  -4   9        3.98        3.17      0.95 o 
   2  -4   9      197.85      197.55      8.08 o 
   3  -4   9        4.39        1.11      1.16 o 
   4  -4   9        1.30        1.44      1.44 o 
   5  -4   9       10.50        7.70      2.20 o 
   6  -4   9        0.08        0.89      1.68 o 
  -5  -3   9        0.03       -0.15      1.41 o 
  -4  -3   9       12.21        9.54      2.33 o 
  -2  -3   9        0.10        2.60      1.34 o 
  -1  -3   9       19.82       18.99      1.31 o 
   0  -3   9       76.60       79.59      2.42 o 
   1  -3   9       41.88       50.08      2.01 o 
   2  -3   9        8.91        9.91      1.83 o 
   3  -3   9        6.41        7.98      1.76 o 
   4  -3   9      126.41      122.96      6.47 o 
   5  -3   9        7.34        7.38      2.11 o 
   6  -3   9        2.67        4.26      1.93 o 
  -5  -2   9        0.01        3.17      1.78 o 
  -4  -2   9        0.99        0.99      1.39 o 
  -3  -2   9        1.83        3.00      1.46 o 
  -2  -2   9       45.76       42.34      3.27 o 
  -1  -2   9      284.39      305.21      7.28 o 
   0  -2   9        1.53        0.94      0.69 o 
   1  -2   9       73.43       60.72      3.84 o 
   2  -2   9      132.31      129.58      3.84 o 
   3  -2   9       31.95       33.42      3.07 o 
   4  -2   9        9.92       12.81      2.35 o 
   5  -2   9        2.68        2.40      1.44 o 
   6  -2   9       19.95       16.92      3.07 o 
   7  -2   9        6.30        3.05      2.11 o 
  -5  -1   9        0.28        1.59      1.68 o 
  -4  -1   9        0.01       -1.51      1.14 o 
  -3  -1   9        5.02        4.95      1.61 o 
  -2  -1   9       24.93       24.45      2.58 o 
  -1  -1   9       34.05       32.23      2.65 o 
   0  -1   9       69.77       65.40      4.39 o 
   1  -1   9      509.06      480.41     10.17 o 
   2  -1   9        6.55        8.69      1.70 o 
   3  -1   9       92.40       96.42      7.17 o 
   4  -1   9       89.06       82.53      4.76 o 
   5  -1   9        4.38        7.78      2.03 o 
   6  -1   9        4.71        5.87      1.93 o 
   7  -1   9        0.49       -0.05      1.68 o 
  -5   0   9        1.09        1.14      1.63 o 
  -4   0   9        0.01       -0.20      1.26 o 
  -3   0   9       18.39       14.84      2.33 o 
  -2   0   9        0.28        0.52      0.97 o 
  -1   0   9       76.45       79.25      4.24 o 
   0   0   9      106.29      104.07      3.33 o 
   1   0   9      138.00      139.07      3.95 o 
   2   0   9       53.93       55.62      2.29 o 
   3   0   9      352.55      343.45      7.87 o 
   4   0   9        5.78        4.72      1.34 o 
   5   0   9       34.15       43.31      3.74 o 
   6   0   9       19.96       18.46      2.82 o 
   7   0   9        0.07       -1.81      1.24 o 
   8   0   9        1.41        1.34      1.93 o 
  -5   1   9        0.37        1.88      1.68 o 
  -4   1   9        0.26        0.25      1.44 o 
  -3   1   9        4.99        5.03      1.59 o 
  -2   1   9       21.23       26.21      2.63 o 
  -1   1   9      160.16      154.53      6.27 o 
   0   1   9        1.71        2.39      0.71 o 
   1   1   9      167.93      169.49      4.57 o 
   2   1   9      123.79      128.75      3.85 o 
   3   1   9      229.25      229.11      7.84 o 
   4   1   9       24.46       22.76      6.06 o 
   5   1   9      101.06      109.39      3.78 o 
   6   1   9        0.37       -0.50      1.07 o 
   7   1   9        4.83        4.53      1.91 o 
   8   1   9        1.92       -0.62      1.31 o 
  -5   2   9        1.37        2.40      1.51 o 
  -4   2   9       12.57       14.92      1.87 o 
  -3   2   9        1.21        0.98      0.98 o 
  -2   2   9        0.13        0.05      0.83 o 
  -1   2   9       28.18       24.45      1.62 o 
   0   2   9       90.63       74.63      3.94 o 
   1   2   9      207.37      214.12      5.44 o 
   2   2   9        1.06        2.80      0.72 o 
   3   2   9       48.00       53.22      2.32 o 
   4   2   9       31.10       29.71      1.89 o 
   5   2   9      121.53      114.27      3.89 o 
   6   2   9        4.38        3.38      1.98 o 
   7   2   9       12.67       10.36      2.16 o 
   8   2   9        0.22        0.54      1.49 o 
  -5   3   9        4.61        5.30      1.54 o 
  -4   3   9       30.61       34.17      2.49 o 
  -3   3   9        0.35        0.18      0.93 o 
  -2   3   9       12.68       14.98      1.56 o 
  -1   3   9        4.36        2.77      1.26 o 
   0   3   9       39.15       27.43      2.50 o 
   1   3   9      103.57       91.41      4.59 o 
   2   3   9       53.72       50.06      2.21 o 
   3   3   9       27.22       28.63      1.74 o 
   4   3   9        1.38        0.96      0.69 o 
   5   3   9        1.20        1.45      0.75 o 
   6   3   9        0.55       -0.12      0.94 o 
   7   3   9       22.95       19.88      1.85 o 
  -5   4   9        0.28        2.89      2.02 o 
  -4   4   9        4.40        5.53      3.52 o 
  -3   4   9        9.24       13.11      2.17 o 
  -2   4   9      150.27      161.10      4.75 o 
  -1   4   9       22.13       23.59      2.53 o 
   0   4   9       10.14        9.59      1.86 o 
   1   4   9        5.44        3.32      1.34 o 
   2   4   9      137.43      124.00      3.85 o 
   3   4   9       94.38       95.26      3.31 o 
   4   4   9       16.53       16.75      1.51 o 
   5   4   9        0.91       -0.09      0.62 o 
   6   4   9        0.34        0.62      1.14 o 
   7   4   9        0.15        0.20      1.36 o 
   8   4   9        0.09       -1.49      1.31 o 
  -4   5   9       17.56       15.79      2.19 o 
  -3   5   9        2.34        3.09      1.14 o 
  -2   5   9        3.81        2.96      1.04 o 
  -1   5   9        1.24       -0.40      1.21 o 
   1   5   9       71.23       71.59      4.34 o 
   2   5   9       63.03       58.95      4.01 o 
   3   5   9        0.15        0.07      0.62 o 
   4   5   9       38.16       38.82      6.66 o 
   5   5   9       14.91       16.30      2.68 o 
   6   5   9        3.08        3.05      1.73 o 
   7   5   9        0.45        0.57      1.44 o 
  -4   6   9       23.07       20.09      3.17 o 
  -3   6   9       20.53       20.60      2.19 o 
  -2   6   9       41.42       38.82      2.42 o 
  -1   6   9        8.43        8.89      2.01 o 
   0   6   9        1.67        3.39      1.46 o 
   1   6   9        1.61        2.53      1.34 o 
   2   6   9      131.09      140.52      6.84 o 
   3   6   9       23.50       27.13      3.25 o 
   4   6   9       16.79       14.77      2.63 o 
   5   6   9        0.09        0.64      1.39 o 
   6   6   9        0.90        0.45      1.41 o 
   7   6   9        0.10       -0.05      1.51 o 
  -3   7   9       12.25       13.43      2.63 o 
  -2   7   9       61.29       57.83      4.34 o 
  -1   7   9       39.08       46.65      3.89 o 
   0   7   9       25.41       24.55      3.07 o 
   1   7   9       26.20       26.98      3.17 o 
   2   7   9        1.78        1.59      1.54 o 
   3   7   9       11.59       12.04      2.50 o 
   4   7   9       34.24       35.70      3.89 o 
   5   7   9        1.54        1.66      1.59 o 
   6   7   9        0.25       -1.02      1.49 o 
  -1   8   9        7.94        9.93      2.43 o 
   0   8   9       55.50       58.30      4.58 o 
   1   8   9       23.43       28.24      3.52 o 
   2   8   9        2.81        1.66      1.54 o 
   3   8   9       25.50       27.75      3.59 o 
   4   8   9        0.75        2.63      1.88 o 
   5   8   9        5.58        7.56      2.43 o 
   6   8   9        3.11        5.90      2.50 o 
   0   9   9       13.96       21.63      3.29 o 
   1   9   9        0.14       -1.04      1.36 o 
   2   9   9       24.88       30.55      3.86 o 
   3   9   9        4.56        5.70      2.38 o 
   4   9   9        0.37       -1.93      1.81 o 
   0  -6  10        3.42        6.32      2.30 o 
  -2  -5  10        6.20        7.70      2.25 o 
  -1  -5  10       30.79       43.06      4.43 o 
   0  -5  10       27.40       33.50      3.69 o 
   2  -5  10        0.27       -1.29      1.04 o 
   3  -5  10        7.33        7.85      2.08 o 
   4  -5  10       21.37       17.56      3.02 o 
  -3  -4  10        0.11       -0.32      1.51 o 
  -2  -4  10        0.00        0.25      1.41 o 
  -1  -4  10        9.81       13.34      1.72 o 
   0  -4  10       10.53        7.96      2.71 o 
   1  -4  10       94.79       89.24      4.83 o 
   2  -4  10       38.93       34.31      3.30 o 
   3  -4  10        2.80        3.42      1.46 o 
   4  -4  10        9.69        7.46      2.03 o 
   5  -4  10        1.69        0.94      1.59 o 
  -3  -3  10       78.29       73.64      5.01 o 
  -2  -3  10        2.53        0.72      1.34 o 
  -1  -3  10        0.42        0.08      1.16 o 
   0  -3  10        2.34        3.13      0.86 o 
   1  -3  10       27.82       22.59      2.45 o 
   2  -3  10        7.39        7.06      1.68 o 
   3  -3  10      141.65      134.99      6.62 o 
   4  -3  10       30.44       32.28      3.57 o 
   5  -3  10        8.32        9.91      2.33 o 
   6  -3  10        5.50        4.24      1.91 o 
  -4  -2  10        0.05       -0.20      1.51 o 
  -3  -2  10       13.05       10.03      2.33 o 
  -2  -2  10       77.19       75.03      4.58 o 
  -1  -2  10      253.24      255.26      9.42 o 
   0  -2  10        0.02       -0.45      0.55 o 
   1  -2  10       13.88       17.20      1.44 o 
   2  -2  10       12.83       12.19      2.03 o 
   3  -2  10       27.26       21.18      2.68 o 
   4  -2  10        0.41        0.72      1.07 o 
   5  -2  10      110.24      107.11      6.22 o 
   6  -2  10       14.36       16.62      3.20 o 
   7  -2  10        4.19        5.38      2.40 o 
  -5  -1  10        3.97        5.23      2.30 o 
  -4  -1  10       17.45       22.94      3.10 o 
  -3  -1  10      108.85      122.38      6.29 o 
  -2  -1  10        0.46        1.41      1.26 o 
  -1  -1  10      171.54      181.60      7.39 o 
   0  -1  10      174.21      166.28      4.75 o 
   1  -1  10      367.59      363.35      8.30 o 
   2  -1  10        7.99       12.04      1.29 o 
   3  -1  10       34.74       38.68      3.32 o 
   4  -1  10       17.10       17.66      2.60 o 
   5  -1  10        7.08        6.09      2.01 o 
   6  -1  10        0.30        1.56      1.63 o 
   7  -1  10       42.42       40.11      4.51 o 
  -5   0  10        3.51        1.49      1.86 o 
  -4   0  10        6.90        3.39      1.68 o 
  -3   0  10       35.83       35.92      3.42 o 
  -2   0  10       67.84       73.30      4.46 o 
  -1   0  10      270.32      270.04      9.72 o 
   0   0  10        1.83        1.88      0.77 o 
   1   0  10      702.78      670.26     13.74 o 
   2   0  10      158.38      155.48      4.49 o 
   3   0  10      195.18      190.95     12.47 o 
   4   0  10        8.41        8.56      1.23 o 
   5   0  10       28.04       28.74      3.12 o 
   6   0  10        7.75        7.06      2.13 o 
   7   0  10        0.69        3.12      1.93 o 
  -5   1  10        3.16        3.17      1.73 o 
  -4   1  10       63.06       53.94      4.24 o 
  -3   1  10       28.58       22.00      2.82 o 
  -2   1  10       45.39       41.10      3.22 o 
  -1   1  10      156.96      162.45      6.82 o 
   0   1  10      103.05      106.33      5.06 o 
   1   1  10      284.20      276.57      6.74 o 
   2   1  10        4.96        2.67      0.85 o 
   3   1  10      803.15      824.59     16.61 o 
   4   1  10       81.08       83.78      3.97 o 
   5   1  10       37.13       34.98      3.62 o 
   6   1  10        1.45        2.13      1.51 o 
   7   1  10        9.07        7.58      2.20 o 
   8   1  10        0.65        1.93      1.68 o 
  -5   2  10        2.48        1.06      1.59 o 
  -4   2  10        3.26        6.31      1.57 o 
  -3   2  10       29.42       34.13      2.45 o 
  -2   2  10      385.11      366.32     12.41 o 
  -1   2  10      105.55      101.52      5.08 o 
   0   2  10       77.44       67.88      3.94 o 
   1   2  10      160.78      153.55      4.48 o 
   2   2  10      108.07      114.19      3.72 o 
   3   2  10      206.60      204.55      5.55 o 
   4   2  10       14.11       16.61      1.59 o 
   5   2  10      326.76      325.78      8.08 o 
   6   2  10       31.75       31.09      2.22 o 
   7   2  10        4.86        6.91      1.91 o 
   8   2  10        0.21       -1.36      1.11 o 
  -5   3  10        6.87        5.28      2.60 o 
  -4   3  10       32.92       32.99      2.57 o 
  -3   3  10       20.19       22.08      2.49 o 
  -2   3  10        1.58        0.54      1.29 o 
  -1   3  10       58.92       65.47      4.04 o 
   0   3  10      669.99      582.64     17.65 o 
   1   3  10      136.43      136.79      6.12 o 
   2   3  10        0.97        0.49      0.58 o 
   3   3  10       11.49       12.40      1.36 o 
   4   3  10       62.24       72.12      4.30 o 
   5   3  10       78.14       85.44      3.36 o 
   6   3  10       12.88       14.31      1.61 o 
   7   3  10       68.24       62.23      3.08 o 
  -4   4  10        4.01        5.32      1.36 o 
  -3   4  10       36.59       34.11      4.82 o 
  -2   4  10      112.19      100.32      5.30 o 
  -1   4  10       23.60       23.54      2.73 o 
   0   4  10        1.14        1.76      1.26 o 
   1   4  10       15.57       15.93      2.28 o 
   2   4  10      308.03      297.42      7.30 o 
   3   4  10       49.08       48.93      2.41 o 
   4   4  10       21.53       20.42      1.72 o 
   5   4  10        3.21        2.31      0.86 o 
   6   4  10       14.95       12.84      1.59 o 
   7   4  10        8.93        8.27      2.25 o 
  -4   5  10        2.31        3.53      1.93 o 
  -3   5  10        2.77        0.69      1.41 o 
  -2   5  10       25.14       22.72      2.77 o 
  -1   5  10      127.67      111.53      5.82 o 
   0   5  10      168.16      157.84      7.11 o 
   1   5  10        4.52        2.06      1.24 o 
   2   5  10        0.43        0.94      1.14 o 
   3   5  10        0.43        0.96      0.73 o 
   4   5  10       68.90       69.75      5.14 o 
   5   5  10        8.29        8.40      2.13 o 
   6   5  10        9.81        8.82      2.43 o 
   7   5  10        1.33        1.56      1.61 o 
  -3   6  10        1.34        0.69      1.61 o 
  -2   6  10        0.12        0.69      1.44 o 
  -1   6  10        3.62        7.41      2.03 o 
   0   6  10       32.13       34.41      3.39 o 
   1   6  10      156.51      139.49      6.87 o 
   2   6  10      121.24      115.72      6.27 o 
   3   6  10        4.53        4.36      1.73 o 
   4   6  10        1.67        2.92      1.54 o 
   5   6  10        0.01        0.92      1.36 o 
   6   6  10       14.73       18.70      3.27 o 
   7   6  10        1.43        1.14      1.81 o 
  -2   7  10       29.13       28.76      3.44 o 
  -1   7  10        4.51        1.11      1.49 o 
   0   7  10        3.64        1.44      1.54 o 
   1   7  10        1.70        2.70      1.66 o 
   2   7  10        3.27        3.52      1.78 o 
   3   7  10       48.04       48.98      4.41 o 
   4   7  10       35.44       27.60      3.59 o 
   5   7  10        5.75        6.64      2.35 o 
   6   7  10        3.00        4.53      2.11 o 
  -1   8  10       32.67       35.63      3.89 o 
   0   8  10       43.36       38.23      4.01 o 
   1   8  10        2.12        2.50      1.83 o 
   2   8  10        0.65        1.07      1.71 o 
   3   8  10        0.33        0.22      1.68 o 
   4   8  10        1.18        2.20      1.76 o 
   5   8  10        3.95        1.63      1.83 o 
   0   9  10        1.55        4.73      2.45 o 
   1   9  10       16.87       20.17      3.54 o 
   2   9  10       29.37       32.43      4.01 o 
   3   9  10        0.04       -0.07      1.71 o 
   2  -5  11        4.38        1.49      1.36 o 
   3  -5  11        3.48        4.41      1.76 o 
  -2  -4  11        0.49       -1.19      1.36 o 
  -1  -4  11       40.15       46.18      3.79 o 
   0  -4  11       34.06       37.83      3.07 o 
   1  -4  11       64.89       58.95      3.99 o 
   2  -4  11        9.61       12.68      2.40 o 
   3  -4  11        2.11        1.71      1.19 o 
   4  -4  11        8.21        6.12      2.06 o 
  -3  -3  11       21.65       23.58      3.29 o 
  -2  -3  11       42.29       41.82      3.96 o 
  -1  -3  11        5.87        5.65      1.83 o 
   0  -3  11        0.26       -0.76      0.64 o 
   1  -3  11       94.35       88.02      4.81 o 
   2  -3  11       64.25       67.10      4.36 o 
   3  -3  11      118.47      111.28      6.10 o 
   4  -3  11       16.07       15.71      2.80 o 
   5  -3  11        0.84        2.30      1.61 o 
  -4  -2  11        2.58        2.60      1.78 o 
  -3  -2  11       48.40       44.13      4.19 o 
  -2  -2  11       78.02       78.95      4.93 o 
  -1  -2  11       76.67       82.39      4.86 o 
   0  -2  11      169.97      160.62      4.85 o 
   1  -2  11       33.23       32.62      2.08 o 
   2  -2  11        0.58       -0.15      1.04 o 
   3  -2  11       69.21       72.08      4.68 o 
   4  -2  11       49.93       57.73      4.39 o 
   5  -2  11       78.56       80.04      5.38 o 
   6  -2  11        6.61        4.86      2.03 o 
  -4  -1  11        7.93        2.45      1.91 o 
  -3  -1  11       23.73       16.85      2.80 o 
  -2  -1  11       25.53       24.82      3.00 o 
  -1  -1  11      199.11      182.05      7.71 o 
   0  -1  11      208.72      222.14      6.00 o 
   1  -1  11      117.69      116.11      3.85 o 
   2  -1  11      209.55      196.45      5.42 o 
   3  -1  11       55.01       58.28      4.01 o 
   4  -1  11        2.83        2.25      1.36 o 
   5  -1  11       15.73       18.85      3.00 o 
   6  -1  11       14.44       11.37      2.63 o 
   7  -1  11       18.76       21.55      3.67 o 
  -4   0  11        0.15       -1.68      1.56 o 
  -3   0  11        0.31       -1.75      1.16 o 
  -2   0  11       49.95       45.29      3.67 o 
  -1   0  11      115.40      119.29      5.85 o 
   0   0  11      122.57      123.81      6.56 o 
   1   0  11      290.89      299.05      7.36 o 
   2   0  11      314.15      320.56      7.76 o 
   3   0  11       82.13       71.46      2.93 o 
   4   0  11      108.96      105.97      5.70 o 
   5   0  11       36.17       41.70      3.89 o 
   6   0  11        0.68        1.63      1.59 o 
   7   0  11        0.85       -1.44      1.56 o 
  -4   1  11       27.53       24.70      3.39 o 
  -3   1  11       10.92        8.03      2.18 o 
  -2   1  11       19.96       23.16      2.87 o 
  -1   1  11       23.49       23.09      2.65 o 
   0   1  11      223.03      225.11      8.58 o 
   1   1  11      270.94      274.99      6.94 o 
   2   1  11      272.36      291.37      7.29 o 
   3   1  11      219.57      233.38     10.39 o 
   4   1  11      188.03      194.51      5.59 o 
   5   1  11       32.38       34.71      3.42 o 
   6   1  11       32.41       30.20      3.34 o 
   7   1  11       12.82       16.35      2.82 o 
  -4   2  11        0.71        0.42      1.63 o 
  -3   2  11        0.07        0.57      1.44 o 
  -2   2  11       59.17       54.69      3.91 o 
  -1   2  11       52.40       42.32      3.32 o 
   0   2  11      138.54      129.74      6.00 o 
   1   2  11      109.96      108.14      3.78 o 
   2   2  11      279.54      283.30      7.16 o 
   3   2  11      117.65      118.85      4.04 o 
   4   2  11      244.92      254.59      6.78 o 
   5   2  11      118.51      123.31      9.52 o 
   6   2  11       35.54       42.99      3.74 o 
   7   2  11        4.09        4.46      1.83 o 
  -4   3  11        1.16        1.91      1.63 o 
  -3   3  11        5.39        9.56      2.28 o 
  -2   3  11        3.99        7.65      1.98 o 
  -1   3  11        0.25       -0.17      1.26 o 
   0   3  11       95.79       84.16      4.76 o 
   1   3  11       78.34       90.28      5.01 o 
   2   3  11      127.84      126.86      4.18 o 
   3   3  11       98.52       98.73      5.87 o 
   4   3  11       87.69       97.76      3.72 o 
   5   3  11        0.92       -0.15      0.77 o 
   6   3  11       88.11       95.58      3.85 o 
   7   3  11       34.65       25.91      2.97 o 
  -4   4  11        1.44        2.18      1.88 o 
  -3   4  11        0.72        0.77      1.44 o 
  -2   4  11       10.41        9.64      2.18 o 
  -1   4  11        8.09        7.18      1.91 o 
   0   4  11        1.63        5.50      1.78 o 
   1   4  11        6.97        9.56      1.88 o 
   2   4  11      157.91      131.61      6.35 o 
   3   4  11       40.50       40.11      2.34 o 
   4   4  11       31.97       33.15      2.20 o 
   5   4  11       31.02       29.12      2.15 o 
   6   4  11        9.74       10.84      1.61 o 
   7   4  11        4.37        3.32      1.91 o 
  -3   5  11        0.80        1.88      1.61 o 
  -2   5  11        1.78        1.34      1.56 o 
  -1   5  11        1.57        2.45      1.63 o 
   0   5  11       40.15       27.60      3.12 o 
   1   5  11        0.07       -0.12      1.07 o 
   2   5  11        5.27        0.12      1.07 o 
   3   5  11       16.68       18.83      2.77 o 
   4   5  11       92.05       95.18      3.97 o 
   5   5  11        9.01        9.38      1.59 o 
   6   5  11        8.72        6.47      2.13 o 
   7   5  11        7.05        6.47      2.30 o 
  -3   6  11        2.98        3.86      2.06 o 
  -2   6  11       24.98       28.29      3.39 o 
  -1   6  11        3.98        5.00      1.93 o 
   0   6  11        0.17        1.34      1.41 o 
   1   6  11        0.32       -0.67      1.21 o 
   2   6  11       32.76       31.29      3.52 o 
   3   6  11        1.15        1.86      1.44 o 
   4   6  11       15.09       14.02      2.80 o 
   5   6  11        2.43        4.86      1.96 o 
   6   6  11       11.48       11.47      2.75 o 
  -2   7  11       40.79       44.15      4.29 o 
  -1   7  11        2.73        2.35      1.78 o 
   0   7  11       25.35       27.62      3.47 o 
   1   7  11        4.54        5.18      1.88 o 
   2   7  11        1.04       -0.67      1.39 o 
   3   7  11        0.28        0.07      1.46 o 
   4   7  11        4.94        2.92      1.71 o 
   5   7  11        0.06        0.00      1.59 o 
   6   7  11        7.13        5.62      2.45 o 
  -1   8  11       62.48       69.97      5.38 o 
   0   8  11       61.52       78.10      5.57 o 
   1   8  11        0.88       -0.87      1.54 o 
   2   8  11        8.31       11.64      2.87 o 
   3   8  11        1.50        2.55      1.86 o 
   4   8  11        0.11       -0.82      1.51 o 
   5   8  11        0.14        0.69      1.73 o 
   1  -4  12        2.08        2.30      1.39 o 
   2  -4  12        2.31        3.25      1.61 o 
   3  -4  12       20.32       20.56      3.05 o 
  -2  -3  12        1.59        4.58      1.98 o 
  -1  -3  12        0.59        3.20      1.81 o 
   0  -3  12        7.39        4.95      1.66 o 
   1  -3  12        0.49       -0.22      1.04 o 
   2  -3  12       30.24       26.93      3.12 o 
   3  -3  12        3.99        2.20      1.54 o 
   4  -3  12        7.58        5.40      1.86 o 
  -3  -2  12        0.07       -0.79      1.54 o 
  -2  -2  12       12.44       13.58      2.65 o 
  -1  -2  12       17.16       16.08      2.63 o 
   0  -2  12        0.00        0.33      0.76 o 
   1  -2  12        3.56        4.18      1.55 o 
   2  -2  12       16.89       15.76      2.48 o 
   3  -2  12        0.02       -0.74      1.04 o 
   4  -2  12       17.83       20.88      3.12 o 
   5  -2  12        1.86        2.70      1.76 o 
  -3  -1  12        0.87       -0.17      1.66 o 
  -2  -1  12       20.94       18.26      2.90 o 
  -1  -1  12        4.55        3.79      1.76 o 
   0  -1  12       25.03       22.24      1.85 o 
   1  -1  12       50.64       51.50      2.58 o 
   2  -1  12        0.03        0.71      0.72 o 
   3  -1  12       12.83       12.91      2.33 o 
   4  -1  12        9.38        7.80      2.06 o 
   5  -1  12        0.11       -0.54      1.44 o 
   6  -1  12        5.28        3.49      2.06 o 
  -3   0  12        1.78        0.72      1.83 o 
  -2   0  12        0.35        0.82      1.41 o 
  -1   0  12       18.41       13.45      2.38 o 
   0   0  12       67.46       64.77      4.19 o 
   1   0  12        1.30        2.20      0.97 o 
   2   0  12        8.75        9.61      1.39 o 
   3   0  12       77.31       79.76      3.26 o 
   4   0  12        3.01        1.39      1.41 o 
   5   0  12       19.35       14.42      2.53 o 
   6   0  12        4.01        1.86      1.76 o 
  -3   1  12        0.24        2.97      1.73 o 
  -2   1  12        3.92        3.52      1.61 o 
  -1   1  12        1.05        0.50      1.21 o 
   0   1  12        9.00        9.69      2.01 o 
   1   1  12      131.84      123.07      4.17 o 
   2   1  12      130.64      131.28      4.38 o 
   3   1  12        4.94        4.56      1.09 o 
   4   1  12        0.45       -0.38      0.76 o 
   5   1  12       28.10       25.20      3.12 o 
   6   1  12        1.40        0.00      1.54 o 
   7   1  12        9.46        7.18      2.38 o 
  -3   2  12        4.76        1.41      1.71 o 
  -2   2  12        4.83        2.82      1.59 o 
  -1   2  12       10.90        8.60      1.96 o 
   0   2  12       75.28       70.85      4.44 o 
   1   2  12        0.22       -1.13      0.76 o 
   2   2  12       47.06       47.02      3.38 o 
   3   2  12      207.13      206.33      5.93 o 
   4   2  12       87.53       87.08      3.57 o 
   5   2  12        3.12        3.03      1.09 o 
   6   2  12        2.38        3.15      1.71 o 
   7   2  12        1.41        1.81      1.56 o 
  -3   3  12       13.78       15.48      2.80 o 
  -2   3  12        2.03        0.77      1.59 o 
  -1   3  12       44.32       44.55      3.84 o 
   0   3  12       18.73       17.74      2.53 o 
   1   3  12       29.90       28.86      3.15 o 
   2   3  12       88.11       88.64      5.13 o 
   3   3  12        0.24        0.57      0.76 o 
   4   3  12       23.01       25.47      2.06 o 
   5   3  12       87.66       86.06      5.46 o 
   6   3  12       25.13       23.29      2.42 o 
   7   3  12        0.10        0.82      1.49 o 
  -3   4  12        3.03        3.27      1.73 o 
  -2   4  12        3.58        3.07      1.68 o 
  -1   4  12       36.86       29.88      3.27 o 
   0   4  12        3.02       -0.97      1.24 o 
   1   4  12       48.28       45.42      3.67 o 
   2   4  12        7.71        4.71      1.66 o 
   3   4  12       17.50       17.50      1.94 o 
   4   4  12        8.53       10.71      1.58 o 
   5   4  12        0.46       -0.56      0.89 o 
   6   4  12        5.61        4.56      1.27 o 
   7   4  12       18.58       15.95      3.20 o 
  -3   5  12        5.05        4.41      2.13 o 
  -2   5  12        7.30        7.16      2.28 o 
  -1   5  12        3.55        2.97      1.73 o 
   0   5  12       14.80        9.41      2.30 o 
   1   5  12       71.42       67.67      4.66 o 
   2   5  12        4.32        2.13      1.46 o 
   3   5  12        8.33        6.17      1.91 o 
   4   5  12        0.12        0.51      0.89 o 
   5   5  12        7.03        8.25      1.46 o 
   6   5  12        0.09       -0.45      1.51 o 
  -2   6  12        9.19        8.74      2.43 o 
  -1   6  12       23.83       26.04      3.47 o 
   0   6  12       19.88       22.97      3.22 o 
   1   6  12        0.25       -1.04      1.24 o 
   2   6  12       22.02       15.48      2.77 o 
   3   6  12       55.63       44.67      4.29 o 
   4   6  12        3.09        3.27      1.81 o 
   5   6  12        0.66       -0.15      1.61 o 
   6   6  12        1.22        0.15      1.56 o 
  -1   7  12       36.38       48.83      4.56 o 
   0   7  12        7.91        6.34      2.25 o 
   1   7  12       32.59       31.71      3.77 o 
   2   7  12       14.75       16.05      3.17 o 
   3   7  12        0.21       -0.07      1.66 o 
   4   7  12       10.54        8.70      2.48 o 
   5   7  12       13.25       10.03      2.75 o 
   1   8  12       21.83       25.44      3.82 o 
   2   8  12        3.87        4.43      2.38 o 
   3   8  12       15.80       18.21      3.49 o 
   0  -3  13        3.58        3.00      1.51 o 
   1  -3  13       17.21       16.18      2.63 o 
   2  -3  13        0.12        0.54      1.34 o 
   3  -3  13       19.15       17.84      3.02 o 
  -1  -2  13        4.31        2.08      1.78 o 
   0  -2  13       11.53       15.06      1.76 o 
   1  -2  13       23.90       27.23      3.10 o 
   2  -2  13       26.06       23.11      3.05 o 
   3  -2  13       42.43       48.56      4.29 o 
   4  -2  13        0.50        1.41      1.49 o 
  -2  -1  13        0.66        1.16      1.73 o 
  -1  -1  13        0.71       -0.67      1.31 o 
   0  -1  13        3.42        2.61      1.45 o 
   1  -1  13       26.48       28.26      2.17 o 
   2  -1  13       19.91       18.61      2.73 o 
   3  -1  13       29.72       26.53      3.30 o 
   4  -1  13       23.17       19.70      3.05 o 
   5  -1  13       31.63       35.40      4.01 o 
  -2   0  13       17.94       20.88      3.07 o 
  -1   0  13       12.26        8.60      2.18 o 
   0   0  13        0.01       -0.67      1.04 o 
   1   0  13       10.79       12.97      1.61 o 
   2   0  13       13.54       19.10      2.92 o 
   3   0  13       15.48       20.99      2.11 o 
   4   0  13       33.23       30.13      3.59 o 
   5   0  13       16.34       13.50      2.75 o 
   6   0  13        6.15        7.85      2.48 o 
  -3   1  13       11.97       17.69      3.00 o 
  -2   1  13       33.81       33.30      3.64 o 
  -1   1  13        1.25       -0.47      1.21 o 
   0   1  13       11.75       13.48      2.40 o 
   1   1  13        4.79        3.69      1.02 o 
   2   1  13       14.00       13.66      1.66 o 
   3   1  13       46.77       45.10      4.47 o 
   4   1  13       24.01       28.26      3.67 o 
   5   1  13        1.65        0.77      1.49 o 
   6   1  13       22.19       27.40      3.54 o 
  -3   2  13        0.30       -0.82      1.54 o 
  -2   2  13       21.00       22.99      3.25 o 
  -1   2  13       21.89       21.58      2.97 o 
   0   2  13       59.55       56.49      4.14 o 
   1   2  13       20.29       21.95      2.85 o 
   2   2  13        0.96        0.68      1.09 o 
   3   2  13        0.17       -0.37      0.76 o 
   4   2  13       22.60       26.68      4.00 o 
   5   2  13       31.84       31.69      2.46 o 
   6   2  13       15.98       18.93      2.92 o 
  -2   3  13        0.37        0.37      1.73 o 
  -1   3  13        0.11        0.35      1.39 o 
   0   3  13       41.39       32.53      3.37 o 
   1   3  13       18.35       16.85      2.70 o 
   2   3  13       54.69       57.61      3.61 o 
   3   3  13       41.69       36.13      2.45 o 
   4   3  13        1.67        0.48      0.92 o 
   5   3  13        0.38       -0.48      0.93 o 
   6   3  13        6.11        7.74      2.86 o 
  -2   4  13       25.72       20.59      3.12 o 
  -1   4  13        4.80        5.65      2.01 o 
   0   4  13        0.95        2.23      1.59 o 
   1   4  13        0.13       -0.17      1.09 o 
   2   4  13       25.29       31.36      3.39 o 
   3   4  13       24.26       24.15      2.32 o 
   4   4  13       46.01       53.20      3.02 o 
   5   4  13       27.78       30.82      5.30 o 
   6   4  13        0.37        0.18      1.05 o 
  -2   5  13        1.25        0.47      1.73 o 
  -1   5  13        5.17        8.15      2.48 o 
   0   5  13       43.10       43.53      4.16 o 
   1   5  13        5.38        6.56      2.20 o 
   2   5  13        7.30        8.94      2.30 o 
   3   5  13        2.71        3.57      1.68 o 
   4   5  13        3.58        4.75      1.29 o 
   5   5  13       18.20       22.09      3.83 o 
   6   5  13       18.15       21.75      3.59 o 
  -1   6  13       13.84       14.19      2.97 o 
   0   6  13        0.64       -0.47      1.59 o 
   1   6  13        2.94        4.53      1.98 o 
   2   6  13       28.59       22.77      3.32 o 
   3   6  13        1.23        1.66      1.88 o 
   4   6  13        6.49        3.27      1.98 o 
   5   6  13        4.43        1.93      1.81 o 
   0   7  13       15.79       14.44      3.05 o 
   1   7  13       22.56       19.30      3.34 o 
   2   7  13        0.02       -0.07      1.63 o 
   3   7  13        0.18        0.42      1.73 o 
   4   7  13       10.85       14.91      3.39 o 
   1  -2  14       29.87       45.91      4.11 o 
   2  -2  14        3.79        2.70      1.61 o 
  -1  -1  14        5.72        7.61      2.30 o 
   1  -1  14       10.60       12.86      1.76 o 
   2  -1  14       46.25       45.49      4.04 o 
   3  -1  14       26.15       26.36      3.37 o 
   4  -1  14        6.07        5.90      2.08 o 
  -1   0  14        8.43       13.48      2.80 o 
   0   0  14       11.75        8.60      2.30 o 
   1   0  14       14.68       16.73      1.87 o 
   2   0  14        8.57       10.62      1.66 o 
   3   0  14        3.58        3.54      1.71 o 
   4   0  14       27.40       24.40      3.29 o 
   5   0  14       12.92       12.68      2.70 o 
  -1   1  14        0.38        1.14      1.56 o 
   0   1  14        8.45        8.55      2.18 o 
   1   1  14       17.95       24.11      2.18 o 
   2   1  14        9.68       10.34      1.58 o 
   3   1  14        3.59        4.39      1.21 o 
   4   1  14       18.38       18.83      3.02 o 
   5   1  14        1.48       -1.16      1.31 o 
  -1   2  14       17.73       13.72      2.68 o 
   0   2  14       46.94       44.82      4.09 o 
   1   2  14        0.00       -0.25      1.21 o 
   2   2  14       36.98       33.58      2.50 o 
   3   2  14       12.23       17.53      2.19 o 
   4   2  14        0.14       -0.78      0.86 o 
   5   2  14        0.08        0.25      1.59 o 
  -1   3  14        5.87        4.48      1.98 o 
   0   3  14        3.96        4.68      1.86 o 
   1   3  14       68.46       74.78      5.08 o 
   2   3  14       82.37       90.96      3.89 o 
   3   3  14        0.52        1.43      1.01 o 
   4   3  14       29.32       32.14      5.12 o 
   5   3  14        1.95        2.30      1.18 o 
  -1   4  14        0.03       -0.69      1.39 o 
   0   4  14        0.70        0.32      1.54 o 
   1   4  14        5.61        7.98      2.20 o 
   2   4  14        1.93        3.81      1.66 o 
   3   4  14       62.09       56.50      3.17 o 
   4   4  14       41.33       41.10      2.87 o 
   5   4  14        0.01        0.94      1.07 o 
   0   5  14       68.16       75.37      5.53 o 
   1   5  14        0.19        2.30      1.63 o 
   2   5  14        3.35        0.42      1.41 o 
   3   5  14        3.75        6.29      2.18 o 
   4   5  14        0.04       -0.12      1.03 o 
   5   5  14       12.95       14.35      2.01 o 
   1   6  14       42.75       48.81      4.78 o 
   2   6  14       56.46       61.05      5.30 o 
   3   6  14        0.59       -1.14      1.56 o 
   4   6  14        1.53        1.04      1.91 o 
   1   0  15        3.96        2.84      1.19 o 
   2   0  15        0.04        0.74      1.03 o 
   3   0  15        0.72        0.12      1.41 o 
   0   1  15       69.22       94.50      6.00 o 
   1   1  15       10.85       11.22      2.50 o 
   2   1  15        0.29        0.70      0.97 o 
   3   1  15        9.28        7.79      1.54 o 
   4   1  15        0.05        1.49      1.59 o 
   0   2  15        1.83        2.40      1.76 o 
   1   2  15       10.80       14.57      2.90 o 
   2   2  15       71.10       86.55      3.94 o 
   3   2  15       15.77       16.84      2.08 o 
   4   2  15       10.11        9.44      1.68 o 
   0   3  15        8.41        8.05      2.35 o 
   1   3  15       20.04       27.85      3.64 o 
   2   3  15        0.12        0.87      1.46 o 
   3   3  15        0.79        0.27      2.12 o 
   4   3  15       29.73       33.29      5.26 o 
   1   4  15        3.21        0.99      1.54 o 
   2   4  15        5.88        7.31      2.20 o 
   3   4  15       11.52       14.84      2.92 o 
   4   4  15        0.77        0.48      1.11 o 
   2   5  15        1.66        0.37      1.59 o 
                                                 
